# Supplementary material for: (1E,2E)-1,2-Bis[(1-benzyloxymethyl-1H-indol-3-yl)methylidene]hydrazine
Source: Acta Crystallogr Sect E Struct Rep Online. 2012 Oct 20;68(Pt 11):o3158. doi: 10.1107/S1600536812042493 (PMC3515253; doi:10.1107/S1600536812042493)
Supplement: Supplementary file 1 [file e-68-o3158-sup1.cif]

##############################################################################
#                                                                            #
# This CIF contains the data in a paper accepted for publication in          #
# Acta Crystallographica Section E. It conforms to the requirements of       #
# Notes for Authors for Acta Crystallographica Section E, and has been       #
# peer reviewed under the auspices of the IUCr Commission on Journals.       #
#                                                                            #
# Full details of the Crystallographic Information File format               #
# are given in the paper "The Crystallographic Information File (CIF):       #
# a New Standard Archive File for Crystallography" by S. R. Hall, F. H.      #
# Allen and I. D. Brown [Acta Cryst. (1991), A47, 655-685].                  #
#                                                                            #
# The current version of the core CIF dictionary is obtainable from          #
# ftp://ftp.iucr.org/pub/cif_core.dic.                                       #
#                                                                            #
# Software is freely available for graphical display of the structure(s)     #
# in this CIF. For information consult the CIF software page                 #
# http://www.iucr.org/resources/cif/software.                                #
#                                                                            #
# This file may be used for bona fide research purposes within the           #
# scientific community so long as proper attribution is given to the journal # 
# article from which it was obtained.                                        #
#                                                                            #
##############################################################################
data_global
_audit_creation_method     'WinGX routine CIF_UPDATE'
_audit_conform_dict_name     cif_core.dic
_audit_conform_dict_version     2.3
_journal_date_recd_electronic     2012-10-08
_journal_date_accepted     2012-10-10
_journal_name_full     'Acta Crystallographica, Section E'
_journal_year     2012
_journal_volume     68
_journal_issue     11
_journal_page_first     o3158
_journal_page_last     o3158
_journal_paper_category     QO
_journal_paper_doi     10.1107/S1600536812042493
_journal_coeditor_code     PK2449
_publ_contact_author_name     'Fronczek, Frank R.'
_publ_contact_author_address
;
Department of Chemistry
Louisiana State University
Baton Rouge
LA 70803-1804
USA
;
_publ_contact_author_email     ffroncz@lsu.edu
_publ_contact_author_fax     '225-578-3458'
_publ_contact_author_phone     '225-578-8270'
_publ_section_title
;\
(1<i>E</i>,2<i>E</i>)-1,2-Bis[(1-benzyloxymethyl-1<i>H</i>-indol-\
3-yl)methylidene]hydrazine
;
loop_
    _publ_author_name
    _publ_author_footnote
    _publ_author_address
    'Myers, Jacob A.' .
;
Department of Chemistry
Louisiana State University
Baton Rouge
LA 70803-1804
USA
;
    'Fronczek, Frank R.' .
;
Department of Chemistry
Louisiana State University
Baton Rouge
LA 70803-1804
USA
;
    'Watkins, Steven F.' .
;
Department of Chemistry
Louisiana State University
Baton Rouge
LA 70803-1804
USA
;
data_I
_audit_creation_method     'WinGX routine CIF_UPDATE'
_chemical_name_systematic
;
(1<i>E</i>,2<i>E</i>)-1,2-Bis[(1-benzyloxymethyl-1<i>H</i>-indol-
3-yl)methylidene]hydrazine
;
_chemical_formula_moiety     'C34 H30 N4 O2'
_chemical_formula_sum     'C34 H30 N4 O2'
_chemical_formula_weight     526.62
_chemical_melting_point     ?
_symmetry_cell_setting     monoclinic
_symmetry_space_group_name_H-M     'P 1 21/n 1'
_symmetry_space_group_name_Hall     '-P 2yn'
loop_
    _symmetry_equiv_pos_as_xyz
    'x, y, z'
    '-x+1/2, y+1/2, -z+1/2'
    '-x, -y, -z'
    'x-1/2, -y-1/2, z-1/2'
_cell_length_a     12.8518(10)
_cell_length_b     7.9663(9)
_cell_length_c     13.6810(12)
_cell_angle_alpha     90
_cell_angle_beta     103.672(5)
_cell_angle_gamma     90
_cell_volume     1361.0(2)
_cell_formula_units_Z     2
_cell_measurement_reflns_used     2472
_cell_measurement_theta_min     2.546
_cell_measurement_theta_max     26.022
_cell_measurement_temperature     90.0(5)
_cell_measurement_pressure     101.3
_exptl_crystal_description     fragment
_exptl_crystal_colour     colorless
_exptl_crystal_size_max     0.18
_exptl_crystal_size_mid     0.10
_exptl_crystal_size_min     0.05
_exptl_crystal_density_diffrn     1.285
_exptl_crystal_density_method     'not measured'
_exptl_crystal_F_000     556
_exptl_absorpt_coefficient_mu     0.081
_exptl_absorpt_correction_type     multi-scan
_exptl_absorpt_process_details     '(HKL Scalepack; Otwinowski & Minor 1997)'
_exptl_absorpt_correction_T_min     0.9855
_exptl_absorpt_correction_T_max     0.9959
_diffrn_ambient_temperature     90.0(5)
_diffrn_radiation_type     MoK\a
_diffrn_radiation_wavelength     0.71073
_diffrn_radiation_source     'sealed tube'
_diffrn_radiation_monochromator     'horizonally mounted graphite crystal'
_diffrn_measurement_device_type     'Nonius KappaCCD'
_diffrn_measurement_device     '95mm CCD camera on \k-goniostat'
_diffrn_measurement_method     'CCD rotation images, thick slices'
_diffrn_detector_area_resol_mean     9
_diffrn_reflns_number     4340
_diffrn_reflns_av_R_equivalents     0.0665
_diffrn_reflns_theta_min     2.98
_diffrn_reflns_theta_max     26.01
_diffrn_reflns_theta_full     25
_diffrn_measured_fraction_theta_max     0.998
_diffrn_measured_fraction_theta_full     0.999
_diffrn_reflns_limit_h_min     -15
_diffrn_reflns_limit_h_max     15
_diffrn_reflns_limit_k_min     -8
_diffrn_reflns_limit_k_max     9
_diffrn_reflns_limit_l_min     -16
_diffrn_reflns_limit_l_max     16
_reflns_number_total     2678
_reflns_number_gt     1481
_reflns_threshold_expression     I>2\s(I)
_refine_ls_structure_factor_coef     Fsqd
_refine_ls_matrix_type     full
_refine_ls_R_factor_gt     0.0556
_refine_ls_wR_factor_ref     0.1261
_refine_ls_goodness_of_fit_ref     0.986
_refine_ls_restrained_S_all     0.986
_refine_ls_number_reflns     2678
_refine_ls_number_parameters     182
_refine_ls_number_restraints     0
_refine_ls_number_constraints     0
_refine_ls_hydrogen_treatment     constr
_refine_ls_weighting_scheme     calc
_refine_ls_weighting_details
         'calc w=1/[\s^2^(Fo^2^)+(0.0483P)^2^+0.2490P] where P=(Fo^2^+2Fc^2^)/3'
_atom_sites_solution_hydrogens     geom
_atom_sites_solution_primary     direct
_atom_sites_solution_secondary     difmap
_refine_ls_shift/su_max     0.001
_refine_diff_density_max     0.250
_refine_diff_density_min     -0.250
_refine_ls_extinction_method     SHELXL
_refine_ls_extinction_coef     0.0062(13)
_refine_ls_extinction_expression
                                    Fc^*^=kFc[1+0.001xFc^2^\l^3^/sin(2\q)]^-1/4^
loop_
    _atom_type_symbol
    _atom_type_description
    _atom_type_scat_dispersion_real
    _atom_type_scat_dispersion_imag
    _atom_type_scat_source
    C C 0.0033 0.0016 'International Tables Vol C Tables 4.2.6.8 and 6.1.1.4'
    H H 0 0 'International Tables Vol C Tables 4.2.6.8 and 6.1.1.4'
    N N 0.0061 0.0033 'International Tables Vol C Tables 4.2.6.8 and 6.1.1.4'
    O O 0.0106 0.006 'International Tables Vol C Tables 4.2.6.8 and 6.1.1.4'
_computing_data_collection     'COLLECT (Nonius, 2000)'
_computing_cell_refinement     'HKL Scalepack (Otwinowski & Minor 1997)'
_computing_data_reduction
                             'HKL Denzo and Scalepack (Otwinowski & Minor 1997)'
_computing_structure_solution     'SHELXS86 (Sheldrick, 2008)'
_computing_structure_refinement     'SHELXL-97 (Sheldrick, 2008)'
_computing_molecular_graphics     'ORTEP-3 for Windows (Farrugia, 1997)'
_computing_publication_material
                                   'WinGX publication routines (Farrugia, 1999)'
loop_
    _atom_site_type_symbol
    _atom_site_label
    _atom_site_fract_x
    _atom_site_fract_y
    _atom_site_fract_z
    _atom_site_U_iso_or_equiv
    _atom_site_adp_type
    _atom_site_calc_flag
    _atom_site_refinement_flags
    _atom_site_occupancy
    _atom_site_disorder_assembly
    _atom_site_disorder_group
    N N1 0.02086(15) 0.0030(3) 0.55263(14) 0.0211(5) Uani d . 1 . .
    C C1 0.11765(18) -0.0511(3) 0.57786(17) 0.0206(6) Uani d . 1 . .
    H H1 0.15 -0.0917 0.5268 0.025 Uiso calc R 1 . .
    C C2 0.17927(18) -0.0526(3) 0.68083(16) 0.0191(6) Uani d . 1 . .
    C C3 0.14858(18) -0.0067(3) 0.77188(17) 0.0180(6) Uani d . 1 . .
    C C4 0.05355(19) 0.0445(3) 0.79619(18) 0.0207(6) Uani d . 1 . .
    H H4 -0.0108 0.0538 0.7452 0.025 Uiso calc R 1 . .
    C C5 0.05426(19) 0.0813(3) 0.89494(18) 0.0236(6) Uani d . 1 . .
    H H5 -0.0098 0.1178 0.9115 0.028 Uiso calc R 1 . .
    C C6 0.14857(19) 0.0654(3) 0.97152(19) 0.0258(7) Uani d . 1 . .
    H H6 0.147 0.0915 1.0389 0.031 Uiso calc R 1 . .
    C C7 0.24299(19) 0.0127(3) 0.95068(17) 0.0226(6) Uani d . 1 . .
    H H7 0.3066 0.0011 1.0023 0.027 Uiso calc R 1 . .
    C C8 0.24147(18) -0.0229(3) 0.85072(17) 0.0182(6) Uani d . 1 . .
    N N2 0.32454(15) -0.0785(3) 0.81007(14) 0.0190(5) Uani d . 1 . .
    C C9 0.28592(19) -0.0961(3) 0.70805(17) 0.0205(6) Uani d . 1 . .
    H H9 0.3269 -0.133 0.6628 0.025 Uiso calc R 1 . .
    C C10 0.43362(18) -0.1094(3) 0.86494(18) 0.0218(6) Uani d . 1 . .
    H H10A 0.4327 -0.1657 0.9293 0.026 Uiso calc R 1 . .
    H H10B 0.468 -0.1866 0.8254 0.026 Uiso calc R 1 . .
    O O1 0.49589(12) 0.0398(2) 0.88566(11) 0.0225(4) Uani d . 1 . .
    C C11 0.50844(19) 0.1279(3) 0.79804(18) 0.0241(6) Uani d . 1 . .
    H H11A 0.5435 0.237 0.8194 0.029 Uiso calc R 1 . .
    H H11B 0.4365 0.152 0.7552 0.029 Uiso calc R 1 . .
    C C12 0.57299(18) 0.0365(3) 0.73523(18) 0.0219(6) Uani d . 1 . .
    C C13 0.5658(2) 0.0890(3) 0.63721(18) 0.0276(7) Uani d . 1 . .
    H H13 0.5168 0.1754 0.6092 0.033 Uiso calc R 1 . .
    C C14 0.6293(2) 0.0168(4) 0.57959(19) 0.0329(7) Uani d . 1 . .
    H H14 0.6248 0.0562 0.5132 0.039 Uiso calc R 1 . .
    C C15 0.6992(2) -0.1122(4) 0.6180(2) 0.0352(7) Uani d . 1 . .
    H H15 0.7423 -0.1619 0.5782 0.042 Uiso calc R 1 . .
    C C16 0.7056(2) -0.1679(4) 0.71520(19) 0.0328(7) Uani d . 1 . .
    H H16 0.7525 -0.2576 0.7419 0.039 Uiso calc R 1 . .
    C C17 0.64369(19) -0.0929(3) 0.77379(19) 0.0263(7) Uani d . 1 . .
    H H17 0.6497 -0.1304 0.8408 0.032 Uiso calc R 1 . .
loop_
    _atom_site_aniso_label
    _atom_site_aniso_U_11
    _atom_site_aniso_U_22
    _atom_site_aniso_U_33
    _atom_site_aniso_U_12
    _atom_site_aniso_U_13
    _atom_site_aniso_U_23
    N1 0.0247(12) 0.0193(12) 0.0164(10) 0.0004(11) -0.0011(9) -0.0027(10)
    C1 0.0221(14) 0.0174(15) 0.0212(13) -0.0012(12) 0.0030(11) -0.0005(11)
    C2 0.0203(12) 0.0162(14) 0.0186(13) 0.0005(11) 0.0004(10) -0.0009(11)
    C3 0.0209(12) 0.0141(14) 0.0185(13) -0.0019(12) 0.0038(10) 0.0015(11)
    C4 0.0190(12) 0.0189(14) 0.0225(14) -0.0022(12) 0.0017(10) 0.0011(12)
    C5 0.0235(13) 0.0229(16) 0.0272(14) -0.0017(12) 0.0116(11) 0.0002(12)
    C6 0.0292(15) 0.0261(17) 0.0228(14) -0.0024(13) 0.0074(12) -0.0007(12)
    C7 0.0253(13) 0.0217(15) 0.0189(13) 0.0000(13) 0.0016(11) -0.0007(12)
    C8 0.0196(12) 0.0136(14) 0.0218(13) -0.0007(12) 0.0059(10) 0.0000(11)
    N2 0.0198(11) 0.0198(13) 0.0161(11) 0.0003(9) 0.0013(8) -0.0012(9)
    C9 0.0237(13) 0.0197(15) 0.0172(13) 0.0002(12) 0.0031(10) -0.0017(11)
    C10 0.0214(13) 0.0179(15) 0.0242(14) 0.0003(12) 0.0016(11) 0.0000(12)
    O1 0.0240(9) 0.0201(10) 0.0220(9) -0.0030(8) 0.0025(7) -0.0021(8)
    C11 0.0241(13) 0.0227(15) 0.0252(14) -0.0006(12) 0.0052(11) 0.0048(12)
    C12 0.0209(13) 0.0204(14) 0.0224(13) -0.0035(12) 0.0016(11) -0.0009(12)
    C13 0.0292(14) 0.0246(16) 0.0274(15) -0.0002(13) 0.0031(12) 0.0045(13)
    C14 0.0357(15) 0.0386(19) 0.0251(15) -0.0055(15) 0.0088(12) -0.0007(14)
    C15 0.0326(16) 0.0410(19) 0.0348(17) 0.0004(15) 0.0136(13) -0.0079(15)
    C16 0.0295(15) 0.0346(18) 0.0324(16) 0.0066(14) 0.0036(12) -0.0025(14)
    C17 0.0229(14) 0.0330(17) 0.0218(14) 0.0017(13) 0.0030(11) -0.0008(13)
_geom_special_details
;
All e.s.d.'s (except the e.s.d. in the dihedral angle between two l.s. planes)
are estimated using the full covariance matrix. The cell e.s.d.'s are taken
into account individually in the estimation of e.s.d.'s in distances, angles
and torsion angles; correlations between e.s.d.'s in cell parameters are only
used when they are defined by crystal symmetry. An approximate (isotropic)
treatment of cell e.s.d.'s is used for estimating e.s.d.'s involving l.s.
planes.
;
loop_
    _geom_bond_atom_site_label_1
    _geom_bond_atom_site_label_2
    _geom_bond_site_symmetry_2
    _geom_bond_distance
    _geom_bond_publ_flag
    N1 C1 . 1.284(3) ?
    N1 N1 3_556 1.414(4) ?
    C1 C2 . 1.444(3) ?
    C1 H1 . 0.95 ?
    C2 C9 . 1.377(3) ?
    C2 C3 . 1.440(3) ?
    C3 C4 . 1.400(3) ?
    C3 C8 . 1.413(3) ?
    C4 C5 . 1.380(3) ?
    C4 H4 . 0.95 ?
    C5 C6 . 1.408(3) ?
    C5 H5 . 0.95 ?
    C6 C7 . 1.376(3) ?
    C6 H6 . 0.95 ?
    C7 C8 . 1.392(3) ?
    C7 H7 . 0.95 ?
    C8 N2 . 1.388(3) ?
    N2 C9 . 1.373(3) ?
    N2 C10 . 1.446(3) ?
    C9 H9 . 0.95 ?
    C10 O1 . 1.424(3) ?
    C10 H10A . 0.99 ?
    C10 H10B . 0.99 ?
    O1 C11 . 1.431(3) ?
    C11 C12 . 1.514(3) ?
    C11 H11A . 0.99 ?
    C11 H11B . 0.99 ?
    C12 C13 . 1.387(3) ?
    C12 C17 . 1.393(4) ?
    C13 C14 . 1.386(3) ?
    C13 H13 . 0.95 ?
    C14 C15 . 1.384(4) ?
    C14 H14 . 0.95 ?
    C15 C16 . 1.385(4) ?
    C15 H15 . 0.95 ?
    C16 C17 . 1.391(3) ?
    C16 H16 . 0.95 ?
    C17 H17 . 0.95 ?
loop_
    _geom_angle_atom_site_label_1
    _geom_angle_atom_site_label_2
    _geom_angle_atom_site_label_3
    _geom_angle_site_symmetry_1
    _geom_angle_site_symmetry_3
    _geom_angle
    _geom_angle_publ_flag
    C1 N1 N1 . 3_556 111.9(2) ?
    N1 C1 C2 . . 122.6(2) ?
    N1 C1 H1 . . 118.7 ?
    C2 C1 H1 . . 118.7 ?
    C9 C2 C3 . . 106.77(19) ?
    C9 C2 C1 . . 123.2(2) ?
    C3 C2 C1 . . 130.0(2) ?
    C4 C3 C8 . . 118.2(2) ?
    C4 C3 C2 . . 135.4(2) ?
    C8 C3 C2 . . 106.41(19) ?
    C5 C4 C3 . . 119.3(2) ?
    C5 C4 H4 . . 120.3 ?
    C3 C4 H4 . . 120.3 ?
    C4 C5 C6 . . 121.0(2) ?
    C4 C5 H5 . . 119.5 ?
    C6 C5 H5 . . 119.5 ?
    C7 C6 C5 . . 121.3(2) ?
    C7 C6 H6 . . 119.4 ?
    C5 C6 H6 . . 119.4 ?
    C6 C7 C8 . . 117.2(2) ?
    C6 C7 H7 . . 121.4 ?
    C8 C7 H7 . . 121.4 ?
    N2 C8 C7 . . 128.7(2) ?
    N2 C8 C3 . . 108.3(2) ?
    C7 C8 C3 . . 123.0(2) ?
    C9 N2 C8 . . 108.20(19) ?
    C9 N2 C10 . . 125.7(2) ?
    C8 N2 C10 . . 126.11(19) ?
    N2 C9 C2 . . 110.3(2) ?
    N2 C9 H9 . . 124.9 ?
    C2 C9 H9 . . 124.9 ?
    O1 C10 N2 . . 113.05(19) ?
    O1 C10 H10A . . 109 ?
    N2 C10 H10A . . 109 ?
    O1 C10 H10B . . 109 ?
    N2 C10 H10B . . 109 ?
    H10A C10 H10B . . 107.8 ?
    C10 O1 C11 . . 114.34(17) ?
    O1 C11 C12 . . 115.2(2) ?
    O1 C11 H11A . . 108.5 ?
    C12 C11 H11A . . 108.5 ?
    O1 C11 H11B . . 108.5 ?
    C12 C11 H11B . . 108.5 ?
    H11A C11 H11B . . 107.5 ?
    C13 C12 C17 . . 118.5(2) ?
    C13 C12 C11 . . 118.9(2) ?
    C17 C12 C11 . . 122.5(2) ?
    C12 C13 C14 . . 120.8(2) ?
    C12 C13 H13 . . 119.6 ?
    C14 C13 H13 . . 119.6 ?
    C15 C14 C13 . . 120.5(2) ?
    C15 C14 H14 . . 119.7 ?
    C13 C14 H14 . . 119.7 ?
    C16 C15 C14 . . 119.3(3) ?
    C16 C15 H15 . . 120.4 ?
    C14 C15 H15 . . 120.4 ?
    C15 C16 C17 . . 120.2(3) ?
    C15 C16 H16 . . 119.9 ?
    C17 C16 H16 . . 119.9 ?
    C16 C17 C12 . . 120.7(2) ?
    C16 C17 H17 . . 119.6 ?
    C12 C17 H17 . . 119.6 ?
loop_
    _geom_torsion_atom_site_label_1
    _geom_torsion_atom_site_label_2
    _geom_torsion_atom_site_label_3
    _geom_torsion_atom_site_label_4
    _geom_torsion_site_symmetry_1
    _geom_torsion_site_symmetry_2
    _geom_torsion_site_symmetry_3
    _geom_torsion_site_symmetry_4
    _geom_torsion
    _geom_torsion_publ_flag
    C1 N1 N1 C1 3_556 3_556 . . 180 ?
    N1 N1 C1 C2 3_556 . . . 177.9(2) ?
    N1 C1 C2 C9 . . . . -174.1(2) ?
    N1 C1 C2 C3 . . . . 3.4(4) ?
    C9 C2 C3 C4 . . . . -178.3(3) ?
    C1 C2 C3 C4 . . . . 4.0(5) ?
    C9 C2 C3 C8 . . . . 1.0(3) ?
    C1 C2 C3 C8 . . . . -176.8(2) ?
    C8 C3 C4 C5 . . . . 1.6(4) ?
    C2 C3 C4 C5 . . . . -179.2(3) ?
    C3 C4 C5 C6 . . . . -1.0(4) ?
    C4 C5 C6 C7 . . . . 0.0(4) ?
    C5 C6 C7 C8 . . . . 0.5(4) ?
    C6 C7 C8 N2 . . . . -179.5(2) ?
    C6 C7 C8 C3 . . . . 0.2(4) ?
    C4 C3 C8 N2 . . . . 178.5(2) ?
    C2 C3 C8 N2 . . . . -0.9(3) ?
    C4 C3 C8 C7 . . . . -1.2(4) ?
    C2 C3 C8 C7 . . . . 179.4(2) ?
    C7 C8 N2 C9 . . . . -179.8(3) ?
    C3 C8 N2 C9 . . . . 0.4(3) ?
    C7 C8 N2 C10 . . . . -1.0(4) ?
    C3 C8 N2 C10 . . . . 179.2(2) ?
    C8 N2 C9 C2 . . . . 0.2(3) ?
    C10 N2 C9 C2 . . . . -178.6(2) ?
    C3 C2 C9 N2 . . . . -0.8(3) ?
    C1 C2 C9 N2 . . . . 177.2(2) ?
    C9 N2 C10 O1 . . . . 98.5(3) ?
    C8 N2 C10 O1 . . . . -80.1(3) ?
    N2 C10 O1 C11 . . . . -62.1(3) ?
    C10 O1 C11 C12 . . . . -66.3(2) ?
    O1 C11 C12 C13 . . . . 163.0(2) ?
    O1 C11 C12 C17 . . . . -20.4(3) ?
    C17 C12 C13 C14 . . . . -1.4(4) ?
    C11 C12 C13 C14 . . . . 175.3(2) ?
    C12 C13 C14 C15 . . . . 1.7(4) ?
    C13 C14 C15 C16 . . . . -0.4(4) ?
    C14 C15 C16 C17 . . . . -1.0(4) ?
    C15 C16 C17 C12 . . . . 1.3(4) ?
    C13 C12 C17 C16 . . . . 0.0(4) ?
    C11 C12 C17 C16 . . . . -176.7(2) ?
