# Supplementary material for: (1E,2E)-1,2-Bis[(1-benzyloxymethyl-1H-indol-3-yl)methylidene]hydrazine
Source: Acta Crystallogr Sect E Struct Rep Online. 2012 Oct 20;68(Pt 11):o3158. doi: 10.1107/S1600536812042493 (PMC3515253; doi:10.1107/S1600536812042493)
Supplement: Supplementary file 2 [file e-68-o3158-Isup2.hkl]

#
# h,k,l, Fc-squared, Fo-squared, sigma(Fo-squared) and status flag
#
data_I
_shelx_title ' jacob in P 21/n'
_shelx_refln_list_code          4
_shelx_F_calc_maximum      228.25
_exptl_crystal_F_000       556.00
_reflns_d_resolution_high  0.8103
 
loop_
 _symmetry_equiv_pos_as_xyz
 'x, y, z'
 '-x+1/2, y+1/2, -z+1/2'
 '-x, -y, -z'
 'x-1/2, -y-1/2, z-1/2'
 
_cell_length_a    12.8518
_cell_length_b     7.9663
_cell_length_c    13.6810
_cell_angle_alpha  90.000
_cell_angle_beta  103.672
_cell_angle_gamma  90.000
 
_shelx_F_squared_multiplier     1.000
 
loop_
 _refln_index_h
 _refln_index_k
 _refln_index_l
 _refln_F_squared_calc
 _refln_F_squared_meas
 _refln_F_squared_sigma
 _refln_observed_status
   2   0   0      233.87      218.02      7.00 o
   4   0   0     1133.97     1124.41     24.60 o
   6   0   0     1121.89     1164.41     26.30 o
   8   0   0        0.49      -10.48     10.48 o
  10   0   0      230.38      255.20     18.35 o
  12   0   0       61.81       41.06     16.60 o
  14   0   0      298.29      258.69     31.46 o
   1   1   0     1078.51     1008.45     22.01 o
   2   1   0      385.64      333.15      7.66 o
   3   1   0        1.60       24.67     13.98 o
   4   1   0     2292.91     2189.69     33.50 o
   5   1   0      404.46      356.25      9.46 o
   6   1   0      260.11      246.83      9.62 o
   7   1   0      273.57      262.15      9.18 o
   8   1   0       68.57       71.58      7.70 o
   9   1   0      147.11      149.05      9.83 o
  10   1   0       78.71       78.74      9.27 o
  11   1   0      454.93      441.32     15.68 o
  12   1   0       81.41       72.94     15.29 o
  13   1   0       86.95      110.18     18.47 o
  14   1   0        2.51        0.69     16.02 o
  15   1   0      431.55      420.88     31.03 o
   0   2   0    52097.20    58911.68   1098.86 o
   1   2   0      140.11      129.61      6.47 o
   2   2   0      213.23      231.83      8.31 o
   3   2   0      409.16      371.10      9.63 o
   4   2   0        2.58        1.49      4.60 o
   5   2   0      154.34      160.53      7.11 o
   6   2   0      262.59      321.02      9.21 o
   7   2   0        0.76       -1.59      8.74 o
   8   2   0      296.52      305.19     10.49 o
   9   2   0      162.60      176.57      9.66 o
  10   2   0      351.68      360.84     15.73 o
  11   2   0       20.70        8.66      9.85 o
  12   2   0      131.49      180.09     22.72 o
  13   2   0      118.72      107.52     16.60 o
  14   2   0       12.40       25.54     15.92 o
  15   2   0        8.59      -26.27     36.69 o
   1   3   0     2245.89     2111.01     36.65 o
   2   3   0     1125.52     1054.24     46.50 o
   3   3   0      337.99      352.25     13.99 o
   4   3   0     1333.38     1363.18     36.41 o
   5   3   0      882.34      897.21     17.45 o
   6   3   0      917.75      945.53     18.52 o
   7   3   0       79.72       72.73      8.01 o
   8   3   0        1.31        6.05      7.53 o
   9   3   0        1.90        2.53      7.81 o
  10   3   0      263.62      231.51     35.40 o
  11   3   0      119.02      127.12     25.78 o
  12   3   0      312.74      274.83     16.92 o
  13   3   0        0.65      -13.51     14.41 o
  14   3   0       13.15      -28.83     28.83 o
   0   4   0       58.77       49.58     11.69 o
   1   4   0     1268.35     1234.83     25.22 o
   2   4   0        6.53       -1.75      7.70 o
   3   4   0       95.31       86.13     15.73 o
   4   4   0       64.06       85.69      8.65 o
   5   4   0       34.95       49.03     10.48 o
   6   4   0       14.48       11.48      6.29 o
   7   4   0       29.60       31.85     10.05 o
   8   4   0      926.12     1028.26     55.57 o
   9   4   0      480.89      473.71     20.03 o
  10   4   0      137.06      131.24     13.54 o
  11   4   0       11.06        5.39     17.91 o
  12   4   0       77.91       76.95     42.37 o
  13   4   0       29.56       17.47     32.32 o
  14   4   0      105.62       91.74     45.43 o
   1   5   0      522.89      500.25     15.76 o
   2   5   0      241.62      245.64     23.16 o
   3   5   0      120.25      109.94      9.44 o
   4   5   0       53.42       59.89     18.35 o
   5   5   0      338.33      373.51     20.98 o
   6   5   0      211.95      229.49     21.85 o
   7   5   0       31.36       49.74      9.85 o
   8   5   0        2.04        5.72     17.91 o
   9   5   0        1.31        2.36     34.07 o
  10   5   0       68.80       19.85     41.06 o
  11   5   0        9.48       -7.86     37.56 o
  12   5   0      172.30      209.71     42.82 o
  13   5   0      101.22       76.88     41.94 o
   0   6   0       96.98      105.36     29.71 o
   1   6   0      209.49      219.41     12.93 o
   2   6   0        7.08        1.38     11.69 o
   3   6   0       16.74       19.81     19.66 o
   4   6   0      335.27      327.89     14.83 o
   5   6   0      289.45      304.61     38.46 o
   6   6   0        7.37       -0.87     10.91 o
   7   6   0       83.77       71.50     21.41 o
   8   6   0      616.44      615.63     27.11 o
   9   6   0       17.97       20.97     38.44 o
  10   6   0        9.65       54.16     39.31 o
  11   6   0        3.99       34.94     41.06 o
  12   6   0       15.87      -16.60     29.70 o
   1   7   0        2.96       28.93     13.55 o
   2   7   0       37.06       56.62     13.18 o
   3   7   0        0.03        6.99     12.17 o
   4   7   0       34.77       36.84     12.80 o
   5   7   0       50.26       49.70     25.34 o
   6   7   0       92.98       83.87     16.60 o
   7   7   0        0.34      -22.71     38.44 o
   8   7   0       22.31       -8.74     42.81 o
   9   7   0        0.00       40.18     45.42 o
  10   7   0        0.71       34.94     48.05 o
   0   8   0        0.19       -5.24     37.56 o
   1   8   0        3.39       -9.47     15.05 o
   2   8   0        0.04        4.40     18.77 o
   3   8   0       23.56       -1.75     16.60 o
   4   8   0      165.26      164.27     20.10 o
   5   8   0      128.01       68.15     45.43 o
   6   8   0        9.73        0.00     46.30 o
   7   8   0       59.89      119.69     48.92 o
   8   8   0      179.95      274.37     55.92 o
   1   9   0       39.93        5.24     27.08 o
   2   9   0       31.39      -19.22     26.21 o
   3   9   0       81.99       86.49     46.30 o
   4   9   0       39.39       60.28     46.30 o
   5   9   0       37.07       32.32     55.91 o
   6   9   0       36.43       15.72     49.80 o
 -15   0   1      230.64      235.07     29.71 o
 -13   0   1       30.64       44.55     27.96 o
 -11   0   1      156.94      150.30     15.73 o
  -9   0   1      406.43      396.97     16.61 o
  -7   0   1     2228.93     2308.03     50.12 o
  -5   0   1      859.02      848.57     22.79 o
  -3   0   1     2440.14     2282.62     43.50 o
   3   0   1     3994.64     3942.18     68.83 o
   5   0   1      100.79      103.12      7.86 o
   7   0   1       90.40       90.87      9.61 o
   9   0   1        4.76      -11.36     11.36 o
  11   0   1     1260.33     1283.61     35.90 o
  13   0   1      132.20      128.44     21.84 o
  15   0   1      147.02      102.23     34.95 o
 -15   1   1        1.70       -9.94     20.98 o
 -14   1   1       64.82       33.52     39.31 o
 -13   1   1       46.16       38.37     18.03 o
 -12   1   1     1112.43     1132.83     35.01 o
 -11   1   1      129.05      144.68     12.31 o
 -10   1   1      550.09      553.38     37.17 o
  -9   1   1        3.79        5.47     20.09 o
  -8   1   1       58.73       75.72      9.61 o
  -7   1   1      440.91      413.05     10.33 o
  -6   1   1       27.30       46.77      9.61 o
  -5   1   1       28.94       17.55      4.83 o
  -4   1   1      401.01      377.71      9.39 o
  -3   1   1      844.67      745.70     12.18 o
  -2   1   1     9906.05     9571.07    126.89 o
  -1   1   1      167.12      180.42     13.56 o
   0   1   1      582.03      573.37     53.18 o
   1   1   1        0.81        2.69      3.19 o
   2   1   1     7320.45     7104.58     88.95 o
   3   1   1     4179.75     4013.66     70.54 o
   4   1   1     2700.08     2452.96     36.72 o
   5   1   1      574.00      599.34     13.04 o
   6   1   1        3.48       10.78     12.67 o
   7   1   1      210.31      184.04     13.11 o
   8   1   1      261.48      253.66     11.80 o
   9   1   1      173.08      179.15      9.44 o
  10   1   1      220.46      241.97     11.07 o
  11   1   1       31.94       40.74      8.65 o
  12   1   1       14.35       34.81     14.41 o
  13   1   1        2.00      -10.24     17.03 o
  14   1   1        0.25       13.57     14.27 o
  15   1   1        7.93       95.22     39.31 o
 -15   2   1       41.07       32.23     17.63 o
 -14   2   1        7.28       18.44     44.12 o
 -13   2   1        0.01      -11.22     15.31 o
 -12   2   1       44.64       55.42     13.55 o
 -11   2   1      327.42      358.05     14.49 o
 -10   2   1       90.85       79.59     10.69 o
  -9   2   1      514.25      561.18     14.70 o
  -8   2   1      341.64      340.22     15.74 o
  -7   2   1     1058.40     1101.09     40.74 o
  -6   2   1       18.02       15.55      5.82 o
  -5   2   1     1200.19     1141.52     24.12 o
  -4   2   1      318.84      283.01      8.40 o
  -3   2   1       47.61       51.92      6.09 o
  -2   2   1    21023.95    21457.18    263.64 o
  -1   2   1     6282.98     6073.95     80.63 o
   0   2   1     1807.28     1634.94     29.35 o
   1   2   1     2438.30     2295.68     54.02 o
   2   2   1     3700.53     3536.10     59.72 o
   3   2   1     3197.91     3186.35    120.88 o
   4   2   1     1069.94     1062.76     18.72 o
   5   2   1      392.68      428.48     17.06 o
   6   2   1      393.12      436.80     14.43 o
   7   2   1        1.62        9.34     16.60 o
   8   2   1       69.22       57.83     25.34 o
   9   2   1        0.09        0.81      7.96 o
  10   2   1        0.20        7.14      8.94 o
  11   2   1      389.72      388.33     15.68 o
  12   2   1       65.67       88.25     16.16 o
  13   2   1      121.01       89.99     13.36 o
  14   2   1       63.16       94.96     22.14 o
 -14   3   1        1.01        2.95     19.22 o
 -13   3   1      119.14       99.85     22.72 o
 -12   3   1      499.84      500.70     24.04 o
 -11   3   1      297.27      277.68     14.82 o
 -10   3   1        0.24       -8.14      9.66 o
  -9   3   1        5.52       -1.25      8.32 o
  -8   3   1       21.96       25.96      8.51 o
  -7   3   1      219.76      245.02     10.98 o
  -6   3   1       21.45       12.06      6.09 o
  -5   3   1        8.64       17.84      5.65 o
  -4   3   1       87.14       99.70     13.98 o
  -3   3   1        0.98       -4.08      6.46 o
  -2   3   1     5560.72     5347.16    133.84 o
  -1   3   1      948.01      893.25     19.19 o
   0   3   1       28.97       14.85      9.61 o
   1   3   1      419.24      404.78     12.33 o
   2   3   1        5.74       -5.56      5.56 o
   3   3   1     3439.84     3334.78     53.47 o
   4   3   1     1923.76     1841.22     33.12 o
   5   3   1      218.79      203.58      8.16 o
   6   3   1      145.57      156.76     12.23 o
   7   3   1      121.89      159.40     12.23 o
   8   3   1       58.18       85.01     20.53 o
   9   3   1      577.29      566.70     17.05 o
  10   3   1       88.07       83.47     16.60 o
  11   3   1      131.38       97.21     20.10 o
  12   3   1       18.86       26.18     23.59 o
  13   3   1        8.21       23.59     26.21 o
  14   3   1        3.40      -16.60     27.95 o
 -14   4   1       33.76       20.97     58.53 o
 -13   4   1        3.34       -2.35     46.74 o
 -12   4   1       29.48       39.21     30.74 o
 -11   4   1       72.87       50.34     12.21 o
 -10   4   1       34.10       23.01     10.92 o
  -9   4   1      458.42      489.24     26.23 o
  -8   4   1        8.81       15.92      9.17 o
  -7   4   1       17.25       31.19      7.41 o
  -6   4   1      406.01      416.93     13.86 o
  -5   4   1      213.84      204.39     11.80 o
  -4   4   1      113.49      123.82      9.83 o
  -3   4   1       54.01       38.03      8.32 o
  -2   4   1     4545.62     4560.15     71.65 o
  -1   4   1     1115.54     1087.08     23.24 o
   0   4   1        3.02        4.30      7.70 o
   1   4   1        7.88       17.03      8.03 o
   2   4   1      513.50      509.83     14.19 o
   3   4   1      627.25      617.50     18.38 o
   4   4   1      563.62      578.26     20.12 o
   5   4   1      593.97      647.12     53.80 o
   6   4   1      151.34      156.44     16.17 o
   7   4   1        0.25        7.44      7.43 o
   8   4   1      153.17      155.57      8.19 o
   9   4   1      174.56      175.25     13.98 o
  10   4   1        7.09       -7.38     40.18 o
  11   4   1       31.84       21.84     20.97 o
  12   4   1        6.80       14.85     35.82 o
  13   4   1       98.19      119.69     33.20 o
 -13   5   1       54.80      122.31     41.06 o
 -12   5   1       57.79       28.83     41.06 o
 -11   5   1       17.87      179.19    106.14 o
 -10   5   1        3.67      -32.13    150.69 o
  -9   5   1       16.91       24.29     10.18 o
  -8   5   1       50.65       83.71     30.58 o
  -7   5   1       42.11       31.84      9.37 o
  -6   5   1      412.11      428.52     14.49 o
  -5   5   1       13.56       17.05      9.56 o
  -4   5   1      571.54      591.00     17.91 o
  -3   5   1      790.09      852.89     25.38 o
  -2   5   1     1495.02     1524.04     32.51 o
  -1   5   1      162.96      176.71     11.80 o
   0   5   1       55.87       47.14     10.18 o
   1   5   1      896.39      958.98     23.21 o
   2   5   1      129.47      142.90     13.11 o
   3   5   1       25.79       31.09      8.65 o
   4   5   1        0.44        5.68      7.41 o
   5   5   1        0.06       -6.71      6.71 o
   6   5   1       35.92       38.34     12.23 o
   7   5   1       18.63       15.72      7.86 o
   8   5   1        8.84       33.80     20.53 o
   9   5   1      114.29       95.89     15.29 o
  10   5   1        3.88      -36.69     36.69 o
  11   5   1       45.96       78.63     28.83 o
  12   5   1        0.89      -16.60     39.31 o
  13   5   1        7.87        1.75     42.80 o
 -12   6   1       29.93       53.29     46.30 o
 -11   6   1       71.60       91.73     48.92 o
 -10   6   1       15.78      -27.08     37.56 o
  -9   6   1      138.59       77.86     51.11 o
  -8   6   1       54.74       64.03    149.83 o
  -7   6   1      103.43       90.41     25.34 o
  -6   6   1      251.18      275.92     14.16 o
  -5   6   1       15.68       42.19     12.31 o
  -4   6   1        5.23       22.81     12.67 o
  -3   6   1      332.09      346.19     15.13 o
  -2   6   1      340.64      342.49     16.37 o
  -1   6   1       24.75       19.03     12.23 o
   0   6   1      170.74      183.57     13.27 o
   1   6   1      301.94      293.77     14.83 o
   2   6   1       70.72       62.59     17.47 o
   3   6   1      116.88      126.42     19.66 o
   4   6   1       27.72       20.85      9.20 o
   5   6   1       38.89       31.89      9.27 o
   6   6   1       12.23        3.10      9.56 o
   7   6   1       71.17       97.40     20.09 o
   8   6   1      130.95       86.50     33.20 o
   9   6   1      390.39      381.98     44.58 o
  10   6   1        6.88      -37.56     37.56 o
  11   6   1       55.00        4.37     37.57 o
 -11   7   1        0.73       41.06     43.68 o
 -10   7   1       26.52        6.99     45.43 o
  -9   7   1        3.88        7.86     48.05 o
  -8   7   1        6.04       18.34     46.30 o
  -7   7   1        0.04      -18.34     18.34 o
  -6   7   1      190.43      182.63     20.10 o
  -5   7   1       44.73       16.09     13.88 o
  -4   7   1      273.20      249.26     17.04 o
  -3   7   1      370.57      398.58     36.71 o
  -2   7   1      155.51      120.20     15.13 o
  -1   7   1       31.89       42.13     13.55 o
   0   7   1       29.89       48.93     44.99 o
   1   7   1      415.77      452.74     18.85 o
   2   7   1       77.89       77.01     12.65 o
   3   7   1       51.88       43.43     12.93 o
   4   7   1      120.49      138.54     27.52 o
   5   7   1        2.76       -6.11     16.60 o
   6   7   1      127.76      153.78     17.47 o
   7   7   1        0.02       75.13     39.31 o
   8   7   1       12.76      -10.48     27.95 o
   9   7   1        0.61      -32.32     41.06 o
  10   7   1       64.54       89.98     30.58 o
  -9   8   1       14.77      -13.10     57.66 o
  -8   8   1       37.34      -51.54     51.54 o
  -7   8   1       64.82        6.12     57.66 o
  -6   8   1        5.97       40.18     47.17 o
  -5   8   1       14.85       15.72     19.22 o
  -4   8   1        0.99      -18.34     18.34 o
  -3   8   1       73.84       67.51     35.38 o
  -2   8   1       24.63       -6.26     14.43 o
  -1   8   1       16.56       21.10     15.74 o
   0   8   1      151.61      163.29     15.53 o
   1   8   1       51.71       70.94     30.58 o
   2   8   1       89.58       71.64     22.72 o
   3   8   1      167.13      153.79     23.59 o
   4   8   1        0.87       13.10     17.47 o
   5   8   1       11.87       46.30     43.68 o
   6   8   1       29.39       -9.61     42.81 o
   7   8   1       50.98       22.71     31.45 o
   8   8   1        0.51      -30.57     46.30 o
  -6   9   1        0.77        8.74     55.91 o
  -5   9   1      165.46      170.38     51.55 o
  -4   9   1        0.06       76.87     53.29 o
  -3   9   1       17.94       41.06     40.18 o
  -2   9   1        9.15      -13.98     22.71 o
  -1   9   1      179.72      188.74     31.46 o
   0   9   1        1.47       -3.49     27.08 o
   1   9   1      133.41      118.83     30.58 o
   2   9   1      112.96       83.00     46.31 o
   3   9   1       64.25       22.71     41.93 o
   4   9   1       45.50       37.57     50.67 o
   5   9   1       11.70      -54.16     54.16 o
 -14   0   2      374.59      375.85     34.09 o
 -12   0   2      228.77      231.59     20.10 o
 -10   0   2      123.18      156.41     14.85 o
  -8   0   2     1288.51     1308.58     40.32 o
  -6   0   2        2.42       -8.74      8.74 o
  -4   0   2       89.04       93.51      7.87 o
  -2   0   2     7280.82     7043.76    134.96 o
   0   0   2     7576.33     7236.50    131.66 o
   2   0   2     2219.20     1890.77     32.78 o
   4   0   2        0.63       10.48      5.24 o
   6   0   2      248.58      264.01     10.49 o
   8   0   2     1166.75     1191.29     28.91 o
  10   0   2      100.57       89.12     13.11 o
  12   0   2      431.42      336.56     27.10 o
  14   0   2       28.77       27.96     19.22 o
 -15   1   2       86.81      113.99     21.31 o
 -14   1   2        1.34       10.75     19.69 o
 -13   1   2      319.23      313.18     52.88 o
 -12   1   2      104.07      101.91     12.97 o
 -11   1   2      656.19      654.44     28.43 o
 -10   1   2      183.71      179.03     13.98 o
  -9   1   2       61.26       97.48      8.86 o
  -8   1   2       60.56       66.89     10.05 o
  -7   1   2       19.59       24.40     17.91 o
  -6   1   2       20.42       21.60      6.46 o
  -5   1   2      899.98      921.35     24.11 o
  -4   1   2       53.93       57.26      4.94 o
  -3   1   2      503.89      481.84      9.91 o
  -2   1   2       19.78       13.65      4.50 o
  -1   1   2      192.07      178.00      5.85 o
   0   1   2      726.54      653.64     18.01 o
   1   1   2    13456.77    13074.22    155.92 o
   2   1   2      428.46      405.23      9.19 o
   3   1   2       51.46       38.68      6.71 o
   4   1   2     1132.90     1042.06     18.86 o
   5   1   2     2874.32     2927.23     43.22 o
   6   1   2      482.33      462.44     10.46 o
   7   1   2        0.35        3.74      6.29 o
   8   1   2        9.29       15.41      8.30 o
   9   1   2       59.22       73.80     13.54 o
  10   1   2       89.30       75.06      8.94 o
  11   1   2      475.62      471.90     14.06 o
  12   1   2        5.96       -2.99     17.03 o
  13   1   2        2.31       -6.58     22.28 o
  14   1   2        2.28       -1.65     21.00 o
 -15   2   2        7.92       61.16     31.45 o
 -14   2   2       46.83       29.20     31.45 o
 -13   2   2       64.09       70.65     35.82 o
 -12   2   2       96.25       99.45     13.42 o
 -11   2   2      191.32      221.75     21.41 o
 -10   2   2       49.76       49.98      8.51 o
  -9   2   2     1550.91     1557.10     32.43 o
  -8   2   2     1222.06     1280.55     23.02 o
  -7   2   2        7.70        9.05      6.46 o
  -6   2   2       68.25       81.68      6.74 o
  -5   2   2     1309.28     1253.94     22.38 o
  -4   2   2      415.47      353.09     10.58 o
  -3   2   2      320.07      324.83     14.00 o
  -2   2   2      825.94      786.88     18.49 o
  -1   2   2     4571.48     4342.19     63.87 o
   0   2   2        6.01       19.01      6.46 o
   1   2   2      611.05      530.56     26.29 o
   2   2   2      650.19      610.83     15.51 o
   3   2   2       13.51        7.04      5.68 o
   4   2   2      299.62      270.39     44.16 o
   5   2   2     1885.26     1855.34     37.14 o
   6   2   2      100.18      111.67     10.45 o
   7   2   2      464.63      484.94      9.59 o
   8   2   2      296.81      276.17      8.20 o
   9   2   2      697.97      708.96     14.29 o
  10   2   2       85.46       71.58      7.11 o
  11   2   2        6.88       -1.69      9.61 o
  12   2   2      430.66      407.51     36.28 o
  13   2   2       70.75       73.61     19.05 o
  14   2   2       11.77       31.05     28.83 o
 -15   3   2       23.35      -11.36     34.94 o
 -14   3   2        9.22       29.87     21.14 o
 -13   3   2        3.54      -14.90     14.90 o
 -12   3   2      201.13      173.99    162.54 o
 -11   3   2      250.73      235.60     14.03 o
 -10   3   2      351.02      356.14     13.81 o
  -9   3   2      281.30      267.63     12.70 o
  -8   3   2      610.47      625.84     21.43 o
  -7   3   2      108.38      102.12     16.60 o
  -6   3   2        7.61       14.66     16.16 o
  -5   3   2      265.39      275.75     11.12 o
  -4   3   2      100.68       93.01     11.80 o
  -3   3   2     1169.82     1127.39     22.33 o
  -2   3   2       61.91       39.79     15.29 o
  -1   3   2      675.82      654.92     16.10 o
   0   3   2      733.96      682.51     15.79 o
   1   3   2        4.66       -7.54     10.48 o
   2   3   2       41.07       52.35      6.46 o
   3   3   2      147.47      156.03     15.29 o
   4   3   2      977.51      956.19     20.59 o
   5   3   2      159.17      146.71      4.60 o
   6   3   2     1605.65     1669.02     43.29 o
   7   3   2      359.94      365.10     18.49 o
   8   3   2       15.09       25.47     20.53 o
   9   3   2      273.49      283.61     18.89 o
  10   3   2       82.82       44.56     27.08 o
  11   3   2       46.06       38.44     17.47 o
  12   3   2        6.13      -21.84     21.84 o
  13   3   2        2.14       23.59     24.46 o
  14   3   2       13.35      -11.36     34.94 o
 -14   4   2        4.37       12.23     31.45 o
 -13   4   2        9.04      -34.07     49.79 o
 -12   4   2       59.05      103.07    134.10 o
 -11   4   2      134.24      139.65     58.54 o
 -10   4   2      555.82      557.49     19.01 o
  -9   4   2     1256.93     1314.23     27.56 o
  -8   4   2      628.65      701.17     18.78 o
  -7   4   2        0.40        2.67     26.64 o
  -6   4   2       14.43       25.05     12.67 o
  -5   4   2      300.66      332.12     11.95 o
  -4   4   2      491.79      501.09     15.43 o
  -3   4   2     1740.79     1684.53     32.59 o
  -2   4   2       23.81       23.17      7.70 o
  -1   4   2     3210.07     3131.72     59.06 o
   0   4   2      806.89      789.50     19.50 o
   1   4   2       25.07       20.53      8.03 o
   2   4   2       11.52        7.35      7.34 o
   3   4   2      149.97      169.74     14.86 o
   4   4   2      329.16      329.97     11.36 o
   5   4   2      314.92      301.99     20.11 o
   6   4   2      496.85      527.88     23.17 o
   7   4   2      587.24      639.71     40.23 o
   8   4   2        6.08        4.37     17.47 o
   9   4   2      106.84      127.56     34.95 o
  10   4   2        4.77      -17.47     32.32 o
  11   4   2        0.15        1.75     22.71 o
  12   4   2      132.44      145.91     30.58 o
  13   4   2      108.30       92.61     33.20 o
 -13   5   2      121.45       88.24     42.81 o
 -12   5   2        0.05       58.53     48.05 o
 -11   5   2       28.27       15.71     48.92 o
 -10   5   2       24.95       41.34    144.58 o
  -9   5   2       95.80      127.51     28.83 o
  -8   5   2      149.03      152.22     11.72 o
  -7   5   2       60.45       61.22     15.29 o
  -6   5   2       23.25       19.28      8.81 o
  -5   5   2       89.27       84.27     11.32 o
  -4   5   2      172.66      170.79     12.36 o
  -3   5   2     2460.89     2654.91     49.67 o
  -2   5   2      283.95      296.05     14.22 o
  -1   5   2      417.25      429.32     15.42 o
   0   5   2      228.64      234.73     21.41 o
   1   5   2      101.34      111.74     11.07 o
   2   5   2      624.16      622.26     18.18 o
   3   5   2       14.49        8.80     13.10 o
   4   5   2      160.67      170.67      9.56 o
   5   5   2      119.27      140.42      8.58 o
   6   5   2      259.51      277.88     12.19 o
   7   5   2      980.84     1021.74     24.75 o
   8   5   2       85.20       55.92     35.82 o
   9   5   2      363.14      416.94     48.95 o
  10   5   2       13.85       15.72     26.21 o
  11   5   2      101.20       88.24     40.19 o
  12   5   2        4.08       51.54     38.44 o
 -12   6   2        7.13       18.34     42.80 o
 -11   6   2      153.47      186.11     39.32 o
 -10   6   2      154.90       27.09     48.06 o
  -9   6   2        3.20      -41.37     41.37 o
  -8   6   2       27.05       23.79     86.92 o
  -7   6   2        1.93       16.06     12.57 o
  -6   6   2        1.98       18.47     13.10 o
  -5   6   2       31.82       36.07     27.08 o
  -4   6   2      290.73      288.97     20.10 o
  -3   6   2      571.86      599.56     27.99 o
  -2   6   2       28.77       41.71     12.03 o
  -1   6   2       85.94      111.83     27.96 o
   0   6   2      117.92      144.46     26.21 o
   1   6   2       43.82       31.52     22.28 o
   2   6   2        8.32        7.11      9.20 o
   3   6   2      264.59      244.08     13.60 o
   4   6   2       40.68       62.15     10.07 o
   5   6   2       11.28        2.43      9.83 o
   6   6   2        2.83       27.05     39.75 o
   7   6   2       10.10       34.96     21.40 o
   8   6   2        9.88      -31.45     31.45 o
   9   6   2        1.44       19.22     38.44 o
  10   6   2       81.67       67.27     40.19 o
  11   6   2       89.57       97.85     46.30 o
 -11   7   2       35.15       15.72     51.54 o
 -10   7   2       22.31      120.55     37.56 o
  -9   7   2       29.85      111.82     45.43 o
  -8   7   2       45.07       34.94     43.68 o
  -7   7   2       66.37       54.02     80.38 o
  -6   7   2      117.31      138.09     21.41 o
  -5   7   2      246.77      205.77     18.88 o
  -4   7   2      467.04      495.90     51.58 o
  -3   7   2     1283.41     1319.08     55.60 o
  -2   7   2      213.29      217.70     15.75 o
  -1   7   2       94.18      104.17     13.81 o
   0   7   2      144.18      158.59     15.67 o
   1   7   2       30.45       18.08     20.09 o
   2   7   2      170.18      147.37     13.89 o
   3   7   2      102.62      125.64     27.09 o
   4   7   2      189.56      201.51     38.01 o
   5   7   2        1.93      -11.36     11.36 o
   6   7   2       10.10       39.31     40.18 o
   7   7   2      425.74      371.51     35.84 o
   8   7   2        5.82      -15.72     41.93 o
   9   7   2       79.52       82.12     44.56 o
  10   7   2       10.28       20.97     48.05 o
  -9   8   2       91.73       27.96     38.44 o
  -8   8   2       65.35       72.51     50.67 o
  -7   8   2       16.50      -17.47     49.79 o
  -6   8   2        1.04      -32.32     42.80 o
  -5   8   2       35.90       13.10     15.72 o
  -4   8   2      354.93      352.24     26.22 o
  -3   8   2       91.81       90.49     19.23 o
  -2   8   2       13.63       34.25     13.18 o
  -1   8   2      176.33      140.35     17.27 o
   0   8   2        5.62       -5.96     16.78 o
   1   8   2       78.22      116.73     19.10 o
   2   8   2        0.07      -19.22     19.22 o
   3   8   2      123.16      140.67     22.72 o
   4   8   2        0.81       18.34     43.68 o
   5   8   2        5.43       31.45     45.43 o
   6   8   2       45.52       31.45     34.07 o
   7   8   2       16.08       15.72     51.54 o
   8   8   2      106.23       39.32     47.18 o
  -6   9   2       99.24       95.23     40.19 o
  -5   9   2      107.61       62.91     51.55 o
  -4   9   2       74.18       -1.75     49.80 o
  -3   9   2      110.12      116.20     25.34 o
  -2   9   2       34.51       69.01     26.21 o
  -1   9   2       26.25        9.61     26.21 o
   0   9   2       19.37       26.21     28.83 o
   1   9   2      111.20      102.22     27.96 o
   2   9   2       86.74       71.64     47.18 o
   3   9   2      152.02       98.73     50.68 o
   4   9   2      118.10      118.82     50.68 o
   5   9   2       28.01      123.18     36.69 o
 -15   0   3       26.01       23.59     27.95 o
 -13   0   3        0.10       14.85     18.34 o
 -11   0   3      496.87      480.92     22.73 o
  -9   0   3      540.05      525.66     20.99 o
  -7   0   3     3704.59     3782.42     73.28 o
  -5   0   3     1148.99     1131.02     27.20 o
  -3   0   3     1866.97     1860.26     38.83 o
  -1   0   3        0.00        0.87      6.11 o
   1   0   3      709.83      632.58     13.16 o
   3   0   3      106.43       77.78      6.99 o
   5   0   3     1838.12     1962.02     39.54 o
   7   0   3      967.52      961.47     32.40 o
   9   0   3       82.61      110.09     12.23 o
  11   0   3      302.51      278.81     15.73 o
  13   0   3      147.14      134.56     21.84 o
 -15   1   3        2.96       -2.88     18.25 o
 -14   1   3       39.81       52.66     48.05 o
 -13   1   3       24.50       49.02     22.71 o
 -12   1   3      264.76      252.54     15.68 o
 -11   1   3       37.22       44.76     11.30 o
 -10   1   3      127.28      131.31     11.11 o
  -9   1   3       85.13       90.43     10.83 o
  -8   1   3      134.22      106.21      8.42 o
  -7   1   3        5.20       11.61      6.29 o
  -6   1   3      328.77      306.22      8.95 o
  -5   1   3       83.88       92.45     13.11 o
  -4   1   3       92.61       95.81      5.23 o
  -3   1   3      227.63      200.08      6.72 o
  -2   1   3     6653.99     6208.40     80.80 o
  -1   1   3      369.23      320.49      9.91 o
   0   1   3     1312.18     1208.54     22.45 o
   1   1   3      155.94      177.17     14.86 o
   2   1   3     1626.17     1528.72     47.54 o
   3   1   3      687.21      685.75     11.45 o
   4   1   3      769.63      785.32     12.69 o
   5   1   3        2.53        4.37     14.85 o
   6   1   3       74.11       59.02      5.28 o
   7   1   3       62.71       78.91      9.61 o
   8   1   3      480.83      497.19     13.10 o
   9   1   3       47.78       58.10      8.58 o
  10   1   3      572.29      573.74     17.28 o
  11   1   3        0.77        8.31      9.44 o
  12   1   3        6.06       20.26     11.77 o
  13   1   3        0.91       16.84     12.14 o
  14   1   3        6.22       56.59     39.75 o
 -15   2   3        0.03       -6.88     47.17 o
 -14   2   3      104.81      101.77     20.07 o
 -13   2   3      116.34      119.74     15.13 o
 -12   2   3      212.34      190.86     12.77 o
 -11   2   3      215.22      210.65     12.67 o
 -10   2   3       25.46       20.27     10.18 o
  -9   2   3       99.10       95.65      8.86 o
  -8   2   3        1.52       -0.36      9.61 o
  -7   2   3      751.19      825.57     21.01 o
  -6   2   3       51.06       40.83      6.55 o
  -5   2   3      412.11      467.03     11.65 o
  -4   2   3       11.49        2.88      5.65 o
  -3   2   3     1637.02     1634.01     30.78 o
  -2   2   3      580.86      571.87     13.61 o
  -1   2   3       55.00       92.51      8.32 o
   0   2   3      609.23      621.55     35.92 o
   1   2   3       93.70       87.94      6.25 o
   2   2   3       51.33       48.96      9.17 o
   3   2   3      303.02      288.37     12.71 o
   4   2   3        2.50       -3.53     10.05 o
   5   2   3     1621.10     1766.09     55.73 o
   6   2   3     1313.06     1354.37     30.91 o
   7   2   3       41.09       39.17     16.60 o
   8   2   3       12.85       23.70      9.20 o
   9   2   3       94.89      130.49     12.80 o
  10   2   3      231.35      245.55     21.55 o
  11   2   3      144.28      138.26     21.84 o
  12   2   3       74.03      141.58     29.27 o
  13   2   3       89.76       66.75     23.15 o
  14   2   3        0.56      -45.43     45.43 o
 -15   3   3        6.66       -2.62     32.32 o
 -14   3   3        2.02        2.83     19.27 o
 -13   3   3       95.95       27.96     22.72 o
 -12   3   3        1.52        4.43     13.07 o
 -11   3   3        1.87      -11.11     11.11 o
 -10   3   3      394.16      387.36     14.69 o
  -9   3   3       85.85       91.55     21.84 o
  -8   3   3        9.91        6.19      9.29 o
  -7   3   3      525.68      515.15     40.67 o
  -6   3   3        2.26        9.43      7.17 o
  -5   3   3      390.84      436.44     12.44 o
  -4   3   3      144.43      127.12     10.05 o
  -3   3   3        0.30       12.52      8.74 o
  -2   3   3       40.68       36.00     15.73 o
  -1   3   3        0.00        4.80      6.46 o
   0   3   3      420.72      388.67     12.15 o
   1   3   3      255.32      232.96      9.46 o
   2   3   3       56.97       55.03      6.55 o
   3   3   3      528.50      583.13     16.19 o
   4   3   3      239.09      231.95     16.61 o
   5   3   3      239.17      234.11     24.91 o
   6   3   3       15.27       10.05      8.65 o
   7   3   3       92.76      102.27     15.31 o
   8   3   3       26.40       17.12     19.22 o
   9   3   3      282.09      272.69     34.09 o
  10   3   3      231.16      233.33     27.09 o
  11   3   3       31.73       26.21     17.47 o
  12   3   3      142.22      165.14     29.71 o
  13   3   3       34.83       41.06     25.33 o
 -14   4   3       88.09       48.05     33.20 o
 -13   4   3      338.31      330.37     49.82 o
 -12   4   3        6.22      -21.03    145.01 o
 -11   4   3       32.48       32.28     35.38 o
 -10   4   3       57.17       45.05     10.56 o
  -9   4   3      139.07      114.62     23.16 o
  -8   4   3        1.66       11.45      9.45 o
  -7   4   3       81.92       77.38      9.99 o
  -6   4   3      136.81      121.30     23.59 o
  -5   4   3      486.61      544.48     41.54 o
  -4   4   3       45.98       28.52     20.09 o
  -3   4   3      183.04      188.19     10.80 o
  -2   4   3        1.19       -2.26     16.16 o
  -1   4   3      470.31      436.86     13.91 o
   0   4   3      370.56      357.75     20.55 o
   1   4   3       85.20       84.04      8.32 o
   2   4   3       10.95       14.04     10.48 o
   3   4   3      758.23      805.52     25.38 o
   4   4   3       18.56       17.81      6.55 o
   5   4   3      758.12      732.47     14.71 o
   6   4   3      611.01      612.55     23.14 o
   7   4   3      200.85      194.72     17.92 o
   8   4   3      173.41      233.32     33.21 o
   9   4   3        0.35      -10.48     31.45 o
  10   4   3      352.49      333.89     41.08 o
  11   4   3       40.87       47.18     33.20 o
  12   4   3      229.77      250.80     32.33 o
  13   4   3       28.81       -2.62     27.95 o
 -13   5   3       66.91       11.36     55.04 o
 -12   5   3        0.01       49.79     49.79 o
 -11   5   3       69.21       22.42     38.44 o
 -10   5   3      145.57      125.56     19.04 o
  -9   5   3        3.06        2.75     19.22 o
  -8   5   3      155.89      162.73     13.71 o
  -7   5   3      823.21      837.52     40.25 o
  -6   5   3      180.36      180.44     30.15 o
  -5   5   3      286.86      304.95     16.94 o
  -4   5   3      262.24      275.32     22.73 o
  -3   5   3      426.87      423.97     17.00 o
  -2   5   3      129.33      114.76     23.59 o
  -1   5   3      282.26      287.05     17.48 o
   0   5   3       38.94       49.79     10.80 o
   1   5   3      365.36      395.12     30.60 o
   2   5   3       51.87       65.98      9.83 o
   3   5   3        1.45        0.87      8.65 o
   4   5   3        3.87        9.04      7.08 o
   5   5   3       73.08       76.94      8.26 o
   6   5   3       84.45       83.00      5.24 o
   7   5   3        0.51      -31.45     31.45 o
   8   5   3        1.33      -13.10     34.07 o
   9   5   3      441.24      448.46     46.33 o
  10   5   3      101.51      103.10     37.57 o
  11   5   3        5.69        0.87     35.82 o
 -12   6   3       14.46       82.12     62.90 o
 -11   6   3      132.09      173.00     55.92 o
 -10   6   3      129.10      146.79     39.32 o
  -9   6   3      281.35      228.15    135.90 o
  -8   6   3        7.83      -14.04     14.04 o
  -7   6   3      214.46      242.76     18.88 o
  -6   6   3      282.15      266.30     15.74 o
  -5   6   3      698.59      737.75     32.37 o
  -4   6   3      245.65      204.61     17.92 o
  -3   6   3     1265.34     1334.65     79.26 o
  -2   6   3        0.64       -2.43     11.41 o
  -1   6   3      138.64      146.51     13.55 o
   0   6   3       66.86       69.72     11.69 o
   1   6   3       24.15       28.42     11.69 o
   2   6   3       16.48       25.70     11.07 o
   3   6   3       26.47       41.65     10.80 o
   4   6   3       47.12       29.35     10.69 o
   5   6   3      116.78      109.22     18.35 o
   6   6   3      384.22      377.63     18.36 o
   7   6   3       61.18       50.67      5.24 o
   8   6   3       87.84      109.21     39.32 o
   9   6   3       21.44       42.81     38.44 o
  10   6   3        0.54       27.95     40.18 o
  11   6   3       13.93       -5.24     39.31 o
 -11   7   3        5.18       20.97     53.29 o
 -10   7   3       17.13       74.25     49.79 o
  -9   7   3        1.57       47.17     44.55 o
  -8   7   3       37.57      -45.43     45.43 o
  -7   7   3      280.98      264.04    159.06 o
  -6   7   3       27.97        9.03     18.35 o
  -5   7   3       29.22       47.74     13.61 o
  -4   7   3       10.27       25.09     14.05 o
  -3   7   3      476.18      466.23     19.75 o
  -2   7   3       24.32      -12.00     14.85 o
  -1   7   3       46.45       52.93     14.51 o
   0   7   3       66.14       55.48     14.21 o
   1   7   3      252.75      255.82     15.75 o
   2   7   3      174.35      206.25     16.16 o
   3   7   3        3.43        8.40     15.29 o
   4   7   3        0.46      -17.47     17.47 o
   5   7   3       39.58       -5.24     37.57 o
   6   7   3        4.53       -4.37     34.94 o
   7   7   3       70.47       57.66     34.07 o
   8   7   3       18.41       76.00     44.55 o
   9   7   3      220.87      183.51     50.68 o
  -9   8   3        4.85      118.80     59.40 o
  -8   8   3       74.75       17.47     51.55 o
  -7   8   3      129.48      111.84     52.42 o
  -6   8   3       63.65       44.56     21.84 o
  -5   8   3      488.90      483.45     33.22 o
  -4   8   3       49.83       41.06     21.84 o
  -3   8   3      393.16      293.76     31.47 o
  -2   8   3       19.39       20.97     15.41 o
  -1   8   3       23.83       29.97     14.17 o
   0   8   3       47.42       41.54     17.88 o
   1   8   3       43.49       62.90     20.09 o
   2   8   3        0.21       20.09     21.84 o
   3   8   3       69.22        4.37     40.19 o
   4   8   3       31.55      -38.44     39.31 o
   5   8   3       25.05       46.30     46.30 o
   6   8   3      115.69      102.22     46.31 o
   7   8   3       23.05       42.81     47.17 o
  -6   9   3      432.34      453.66     65.56 o
  -5   9   3      132.33      158.14     57.67 o
  -4   9   3       20.14      -45.43     45.43 o
  -3   9   3      122.05       45.43     27.09 o
  -2   9   3        6.86      -20.97     20.97 o
  -1   9   3       16.88      -18.35     18.35 o
   0   9   3       54.31       55.04     43.68 o
   1   9   3       14.92       20.97     44.55 o
   2   9   3       13.39        9.61     35.82 o
   3   9   3        1.29        5.24     34.07 o
   4   9   3       14.87       62.02     51.54 o
 -14   0   4       52.71       60.28     29.70 o
 -12   0   4        9.78       13.98     16.60 o
 -10   0   4      843.04      955.60     29.75 o
  -8   0   4      199.55      186.16     14.86 o
  -6   0   4        0.08       -1.75      8.74 o
  -4   0   4       54.52       41.94      6.99 o
  -2   0   4      415.52      410.58     16.63 o
   0   0   4      103.65       83.91      4.37 o
   2   0   4     2746.99     2636.17     45.95 o
   4   0   4     3061.79     3198.24     58.23 o
   6   0   4      651.35      752.52     18.38 o
   8   0   4        7.39        4.37      8.74 o
  10   0   4     1751.88     1815.75     39.43 o
  12   0   4        3.39       -7.86     17.47 o
 -15   1   4       13.41       11.00     20.89 o
 -14   1   4        0.23      -15.67     15.67 o
 -13   1   4       94.64       83.39     20.97 o
 -12   1   4      147.52      147.28     22.28 o
 -11   1   4       28.09       20.38     10.92 o
 -10   1   4       31.61       27.69     30.58 o
  -9   1   4       33.15       41.82     11.79 o
  -8   1   4        0.98       -2.76      7.70 o
  -7   1   4     1349.25     1502.22     26.92 o
  -6   1   4       50.80       47.14      6.29 o
  -5   1   4     1135.33     1080.97     18.60 o
  -4   1   4     1999.42     1895.47     28.32 o
  -3   1   4     2068.27     1992.27     41.87 o
  -2   1   4      129.66      117.58     10.05 o
  -1   1   4      642.04      572.15     13.23 o
   0   1   4        3.38        5.41      9.17 o
   1   1   4     1966.95     1790.18     43.18 o
   2   1   4      105.73       92.48     13.55 o
   3   1   4      228.79      244.74      6.09 o
   4   1   4        0.64        3.49      4.37 o
   5   1   4        0.82        2.86      3.36 o
   6   1   4        3.08        9.30      4.03 o
   7   1   4       78.93       80.25      9.61 o
   8   1   4       10.01       10.86     13.54 o
   9   1   4        0.21       14.41      7.86 o
  10   1   4      213.27      218.75      9.38 o
  11   1   4        6.49       11.75      9.52 o
  12   1   4        8.94       12.18     13.98 o
  13   1   4        9.87       19.80     22.66 o
  14   1   4       35.39       34.07     29.70 o
 -15   2   4       13.96      -15.20     18.25 o
 -14   2   4        0.53      -10.68     33.63 o
 -13   2   4        7.52       49.36     15.48 o
 -12   2   4        0.36      -11.12     11.12 o
 -11   2   4      449.87      475.31     16.50 o
 -10   2   4      190.17      198.83     12.03 o
  -9   2   4     1089.27     1175.46     23.81 o
  -8   2   4       24.14       43.83      8.99 o
  -7   2   4       21.57       24.34      8.56 o
  -6   2   4        1.14        5.42      5.65 o
  -5   2   4        2.48        7.49      5.74 o
  -4   2   4      221.59      228.34      8.59 o
  -3   2   4     1169.51     1106.45     35.54 o
  -2   2   4      117.34      123.53     13.98 o
  -1   2   4      297.63      273.12     10.81 o
   0   2   4       14.87       12.23      8.74 o
   1   2   4       65.54       50.32      6.12 o
   2   2   4      520.33      502.80     11.23 o
   3   2   4      111.79      108.31      7.43 o
   4   2   4     1445.89     1593.16     42.55 o
   5   2   4       61.03       76.74     11.07 o
   6   2   4       67.72       69.69     10.29 o
   7   2   4       28.62       38.74     17.04 o
   8   2   4      107.26      128.22     12.17 o
   9   2   4      330.13      313.26     22.29 o
  10   2   4     1115.45     1181.25     38.07 o
  11   2   4       18.61       20.51     16.91 o
  12   2   4        0.00       11.26     21.21 o
  13   2   4       32.71       56.46     22.87 o
 -15   3   4       52.77       92.45     44.55 o
 -14   3   4       13.05       21.84     28.83 o
 -13   3   4       43.39       55.04     26.21 o
 -12   3   4      299.06      231.69    172.61 o
 -11   3   4        0.55       10.19     10.94 o
 -10   3   4        3.04       -1.77      8.90 o
  -9   3   4      292.73      302.38     15.30 o
  -8   3   4       14.56       18.32     12.67 o
  -7   3   4     1295.82     1385.05     26.31 o
  -6   3   4        8.19       27.20      7.32 o
  -5   3   4      927.47      900.52     20.14 o
  -4   3   4     2358.97     2340.51     54.98 o
  -3   3   4      699.92      698.64     19.70 o
  -2   3   4       15.50        3.77     13.10 o
  -1   3   4      145.32      148.81     10.92 o
   0   3   4      621.78      588.49     15.51 o
   1   3   4      394.71      365.08     11.73 o
   2   3   4        0.63        0.66      9.17 o
   3   3   4      181.64      203.23      8.74 o
   4   3   4       29.95       15.03      9.78 o
   5   3   4       35.39       30.10     11.36 o
   6   3   4        3.27       17.11     11.07 o
   7   3   4      243.53      265.50     16.78 o
   8   3   4       65.85       32.23     14.04 o
   9   3   4        0.27       26.21     20.09 o
  10   3   4      292.28      304.15     28.84 o
  11   3   4       21.12       29.70     24.46 o
  12   3   4       22.44       47.17     25.33 o
  13   3   4        0.38      -21.84     23.59 o
 -14   4   4        0.02        6.99     34.94 o
 -13   4   4        1.69      -20.09     48.05 o
 -12   4   4        1.74       -9.49     79.49 o
 -11   4   4      542.49      542.98     64.70 o
 -10   4   4       37.46       24.80     20.97 o
  -9   4   4      858.54      942.77     23.55 o
  -8   4   4      238.69      254.60     47.19 o
  -7   4   4        4.12       33.02     27.95 o
  -6   4   4      157.33      155.40     10.42 o
  -5   4   4      897.10      954.66     23.33 o
  -4   4   4        9.36       -5.34     13.54 o
  -3   4   4       39.01       21.98     10.45 o
  -2   4   4      525.98      564.11     16.08 o
  -1   4   4       41.14       41.64     13.54 o
   0   4   4      208.89      196.18     18.79 o
   1   4   4      316.59      333.98     12.78 o
   2   4   4       39.49       35.94     13.10 o
   3   4   4        8.45        7.80      6.57 o
   4   4   4      344.79      367.17      9.22 o
   5   4   4       73.51       72.58     24.03 o
   6   4   4      112.73      111.57     16.29 o
   7   4   4      182.04      194.00     20.97 o
   8   4   4      963.67      928.46     52.50 o
   9   4   4       47.20       -3.49     27.96 o
  10   4   4      103.37      124.07     35.82 o
  11   4   4       19.88        8.74     28.83 o
  12   4   4        0.01        4.37     28.83 o
 -13   5   4       10.40       68.14     52.41 o
 -12   5   4        9.64        6.99     34.07 o
 -11   5   4        4.89       69.74     41.96 o
 -10   5   4       11.89       -3.60     17.03 o
  -9   5   4      120.04       79.01     15.73 o
  -8   5   4      107.74       73.62     13.49 o
  -7   5   4     1118.18     1132.19     26.62 o
  -6   5   4       36.55       31.84     10.16 o
  -5   5   4      134.10      162.71     12.42 o
  -4   5   4       22.47       29.92     10.23 o
  -3   5   4       16.29        3.99     12.67 o
  -2   5   4       73.49       61.18     11.12 o
  -1   5   4       99.29      115.37     14.85 o
   0   5   4      412.34      456.98     16.42 o
   1   5   4        2.02       -9.02      9.02 o
   2   5   4      187.57      187.10     12.24 o
   3   5   4        0.03       16.69     13.10 o
   4   5   4        0.01        1.68      7.51 o
   5   5   4        0.42        5.50     35.82 o
   6   5   4        3.06       28.83     30.57 o
   7   5   4      174.00      166.03     35.83 o
   8   5   4      224.36      212.36     38.45 o
   9   5   4        0.04      -46.30    201.79 o
  10   5   4       11.28       20.09     33.20 o
  11   5   4      166.63      145.05     42.81 o
 -12   6   4        0.69      -24.46     58.53 o
 -11   6   4        4.43      -44.55     50.67 o
 -10   6   4       61.30      -28.83     48.92 o
  -9   6   4      123.48      141.29    120.58 o
  -8   6   4        2.58       -2.04     12.50 o
  -7   6   4        1.66       19.99     17.47 o
  -6   6   4       61.10       63.41     23.15 o
  -5   6   4      486.74      457.71     23.28 o
  -4   6   4       27.10       21.28     15.67 o
  -3   6   4      819.72      863.30     42.44 o
  -2   6   4      550.12      642.31     25.16 o
  -1   6   4        0.06       -7.12     15.29 o
   0   6   4      151.63      162.39     23.16 o
   1   6   4      288.66      287.59     18.76 o
   2   6   4        0.42       -8.94     12.81 o
   3   6   4        5.96       11.36     10.48 o
   4   6   4        2.35       -1.75      8.74 o
   5   6   4      145.34      175.63     10.49 o
   6   6   4       32.93       29.70      5.24 o
   7   6   4       36.90       38.44     37.57 o
   8   6   4      893.70      926.41     69.11 o
   9   6   4        0.03        5.24     41.06 o
  10   6   4       27.58       12.23     41.06 o
 -11   7   4        8.89      115.31     55.03 o
 -10   7   4        8.90       66.39     40.18 o
  -9   7   4        1.58       11.36     55.03 o
  -8   7   4      375.58      399.45     31.47 o
  -7   7   4       94.79       94.01     67.71 o
  -6   7   4       13.88       11.20     16.14 o
  -5   7   4        2.26       -0.63     41.93 o
  -4   7   4      829.60      872.12     55.11 o
  -3   7   4       51.13       40.47     14.68 o
  -2   7   4       69.60       89.79     29.70 o
  -1   7   4       16.88        5.68     14.41 o
   0   7   4        0.64       -0.39     16.60 o
   1   7   4        5.13       -2.03     15.12 o
   2   7   4      197.27      221.96     23.59 o
   3   7   4       30.65       27.08     13.10 o
   4   7   4      111.39      102.23     13.11 o
   5   7   4        2.07        7.86     11.36 o
   6   7   4       52.16       73.38     42.81 o
   7   7   4       13.42        0.00     40.18 o
   8   7   4      164.28      138.06     45.44 o
   9   7   4       17.44       37.56     42.81 o
  -9   8   4       34.08        6.12     55.04 o
  -8   8   4      318.97      366.19     61.18 o
  -7   8   4       12.79      -44.55     44.55 o
  -6   8   4      104.96      106.59     21.84 o
  -5   8   4        0.91        4.37     21.84 o
  -4   8   4       59.36       53.29     23.59 o
  -3   8   4      595.12      608.41     57.71 o
  -2   8   4      268.42      227.99     52.44 o
  -1   8   4       22.47       30.58     22.71 o
   0   8   4        1.32        5.24     22.71 o
   1   8   4       24.26        9.61     21.84 o
   2   8   4       19.66      -33.20     37.56 o
   3   8   4       23.12       20.97     42.81 o
   4   8   4      146.44      207.08     50.68 o
   5   8   4       38.15       29.70     48.05 o
   6   8   4        0.01       23.59     46.30 o
   7   8   4       56.29       89.98     34.07 o
  -5   9   4       76.03      123.19     39.31 o
  -4   9   4      270.06      235.08     33.21 o
  -3   9   4       20.77       35.82     26.21 o
  -2   9   4        3.70       -4.37     25.33 o
  -1   9   4        0.14      -10.48     26.21 o
   0   9   4       34.69       23.59     32.32 o
   1   9   4       76.12       64.65     39.31 o
   2   9   4      204.64      242.92     52.43 o
   3   9   4       49.70      110.95     55.91 o
   4   9   4       19.13       20.97     56.78 o
 -15   0   5        0.78       22.71     29.70 o
 -13   0   5       73.65       74.26     19.22 o
 -11   0   5      400.49      409.14     20.98 o
  -9   0   5       27.02       46.30     13.10 o
  -7   0   5      130.93      127.58     13.98 o
  -5   0   5      122.83      123.22      8.74 o
  -3   0   5      143.94      118.00      7.87 o
  -1   0   5       50.33       63.78      4.37 o
   1   0   5        4.09       -3.49      5.24 o
   3   0   5      357.74      374.32     12.24 o
   5   0   5       72.12       89.12      7.86 o
   7   0   5       45.12       53.29      8.74 o
   9   0   5      747.24      715.57     22.74 o
  11   0   5        3.02       -2.62     13.98 o
  13   0   5       56.01        6.12     49.80 o
 -15   1   5        4.18        2.18     19.74 o
 -14   1   5       60.94       66.13     18.22 o
 -13   1   5        4.68       -1.92     13.17 o
 -12   1   5        0.32      -11.12     11.12 o
 -11   1   5       58.31       52.66     19.22 o
 -10   1   5      635.69      655.91     19.08 o
  -9   1   5        1.32       12.94     11.36 o
  -8   1   5       96.71      104.05      8.94 o
  -7   1   5        0.54        1.44      8.58 o
  -6   1   5     1110.91     1224.61     36.37 o
  -5   1   5        0.81       -3.00      6.29 o
  -4   1   5     3026.81     3142.74     44.55 o
  -3   1   5       40.61       36.00      4.69 o
  -2   1   5     4095.50     3943.76     91.46 o
  -1   1   5       42.56       36.79      6.09 o
   0   1   5      749.37      693.11     24.53 o
   1   1   5       32.40       23.65      4.83 o
   2   1   5     1047.95     1104.85     17.47 o
   3   1   5        8.92        8.30      3.71 o
   4   1   5      864.75      876.20     14.52 o
   5   1   5      106.74      116.78      4.94 o
   6   1   5        1.78        7.98      8.30 o
   7   1   5       46.12       50.66      5.38 o
   8   1   5      565.67      586.34     46.35 o
   9   1   5       12.30       20.09      5.74 o
  10   1   5       22.05       23.31      7.86 o
  11   1   5        3.16        7.10      6.99 o
  12   1   5       82.41       59.32     25.77 o
  13   1   5       40.21       51.81     22.41 o
 -15   2   5        4.57       46.16     39.75 o
 -14   2   5       17.75       13.90     19.98 o
 -13   2   5       82.97       65.43     25.77 o
 -12   2   5      314.29      273.37     16.61 o
 -11   2   5      107.48      108.77     14.42 o
 -10   2   5       70.20       53.55     14.42 o
  -9   2   5       11.29        1.80      9.66 o
  -8   2   5       42.33       49.54     10.05 o
  -7   2   5       61.48       62.16     14.85 o
  -6   2   5        5.09       -6.85      6.85 o
  -5   2   5        5.06       -1.40      6.11 o
  -4   2   5       53.64       67.79     10.48 o
  -3   2   5     1231.39     1282.60     23.60 o
  -2   2   5       66.67       60.74      9.17 o
  -1   2   5      299.33      312.42     11.43 o
   0   2   5      133.86      140.61      8.74 o
   1   2   5      776.16      738.99     16.40 o
   2   2   5       27.53       27.91      5.24 o
   3   2   5      659.27      657.63     13.57 o
   4   2   5      109.96      112.52     16.17 o
   5   2   5        3.33        8.94     11.36 o
   6   2   5       11.63       19.59     10.48 o
   7   2   5      114.20       97.36     11.32 o
   8   2   5      425.43      428.62     16.79 o
   9   2   5      403.51      365.44     68.19 o
  10   2   5        8.37       37.77     16.40 o
  11   2   5        6.27       21.78     27.08 o
  12   2   5        7.80       -9.37     18.24 o
  13   2   5       67.32       -4.62     47.61 o
 -15   3   5       21.06       27.95     34.94 o
 -14   3   5        5.78       43.68     34.07 o
 -13   3   5        6.75       21.84     26.21 o
 -12   3   5      201.02      184.90     31.02 o
 -11   3   5       37.08       45.43     12.92 o
 -10   3   5      409.02      363.17     16.50 o
  -9   3   5        9.56        0.92     14.85 o
  -8   3   5      277.52      284.47     13.90 o
  -7   3   5      173.72      168.96     45.88 o
  -6   3   5       44.04       49.25     18.78 o
  -5   3   5      101.49      100.85      8.85 o
  -4   3   5     1358.89     1484.13     30.25 o
  -3   3   5      103.25      116.84     14.42 o
  -2   3   5     1972.48     2066.26     39.12 o
  -1   3   5      352.54      354.72     17.49 o
   0   3   5       77.62       89.33      8.01 o
   1   3   5      231.30      192.82      8.90 o
   2   3   5       10.06       -5.30     10.05 o
   3   3   5      112.83      100.21      9.61 o
   4   3   5      154.99      174.19     15.50 o
   5   3   5      108.06       96.86     14.42 o
   6   3   5      175.23      199.62     16.55 o
   7   3   5       46.59       53.04     14.42 o
   8   3   5       17.83       16.60     17.47 o
   9   3   5       28.88       32.32     20.09 o
  10   3   5       10.31       49.79     20.09 o
  11   3   5        0.82       20.09     22.71 o
  12   3   5      156.85      153.78     27.09 o
 -14   4   5        4.33      -20.97     36.69 o
 -13   4   5        7.11        1.75     53.29 o
 -12   4   5      116.39       98.61     34.51 o
 -11   4   5       41.86       45.77     32.76 o
 -10   4   5      266.97      242.65     35.83 o
  -9   4   5      251.42      221.36     17.48 o
  -8   4   5       80.74       89.36     58.54 o
  -7   4   5       50.33       55.46     12.67 o
  -6   4   5       27.47       35.21     11.21 o
  -5   4   5      167.04      178.95     10.49 o
  -4   4   5        4.21       -3.49     10.67 o
  -3   4   5       58.47       44.55     10.30 o
  -2   4   5      215.39      231.80     12.51 o
  -1   4   5      556.08      559.33     21.87 o
   0   4   5      187.71      199.80     11.87 o
   1   4   5      796.81      824.41     20.97 o
   2   4   5      282.80      300.93     13.99 o
   3   4   5      304.12      344.78     24.91 o
   4   4   5       93.47      112.37     27.09 o
   5   4   5       53.13       43.26     13.40 o
   6   4   5        5.04       10.48     20.97 o
   7   4   5      371.68      361.90     31.47 o
   8   4   5      440.76      535.90     44.59 o
   9   4   5       70.37      132.80     33.20 o
  10   4   5       50.02       28.83     25.34 o
  11   4   5       26.53       18.35     23.59 o
  12   4   5        2.10       69.01     35.82 o
 -13   5   5       11.44       11.36     52.41 o
 -12   5   5      142.88        6.99     53.30 o
 -11   5   5        7.41      -20.97     20.97 o
 -10   5   5      241.31      211.65     24.25 o
  -9   5   5       22.21       35.04     24.02 o
  -8   5   5        4.47       -9.55     13.98 o
  -7   5   5      144.59      147.73     23.59 o
  -6   5   5      521.27      570.52     18.80 o
  -5   5   5      322.11      343.12     31.91 o
  -4   5   5       30.71        2.88     19.66 o
  -3   5   5        2.26       -7.57     11.72 o
  -2   5   5       32.55       59.61     13.98 o
  -1   5   5       55.32       74.80     10.57 o
   0   5   5        3.81       14.71     13.54 o
   1   5   5        2.83       -3.99     11.36 o
   2   5   5       81.38       71.27     33.64 o
   3   5   5       40.11       33.86     15.29 o
   4   5   5        1.51        7.79     23.59 o
   5   5   5       62.85       76.88     18.35 o
   6   5   5       16.18       16.60     31.45 o
   7   5   5       11.75       33.20     34.07 o
   8   5   5        0.00        2.62     22.71 o
   9   5   5        0.91       64.64     38.44 o
  10   5   5        6.81      -13.98     37.56 o
  11   5   5       10.37      -23.59     27.08 o
 -12   6   5        7.69        9.61     49.79 o
 -11   6   5       31.94       14.85     48.92 o
 -10   6   5      200.32      180.88     40.20 o
  -9   6   5      474.61      523.60     30.95 o
  -8   6   5       19.27       17.82     14.54 o
  -7   6   5      105.43       89.12     28.40 o
  -6   6   5       19.83        2.06     32.32 o
  -5   6   5       77.12       96.41     36.26 o
  -4   6   5       34.97       40.38     22.28 o
  -3   6   5       76.97       67.58     17.73 o
  -2   6   5        0.02        2.61     13.61 o
  -1   6   5       66.07       82.91     20.09 o
   0   6   5       73.18       73.03     11.21 o
   1   6   5      126.83      115.92     13.10 o
   2   6   5      406.40      388.16     19.23 o
   3   6   5       25.62       34.07     10.48 o
   4   6   5       87.59       98.73     11.36 o
   5   6   5       34.56       31.45      6.99 o
   6   6   5      264.63      342.59     42.82 o
   7   6   5       33.49       38.44     38.44 o
   8   6   5       11.79      -37.56     37.56 o
   9   6   5       11.01      -16.60     41.06 o
  10   6   5       13.47       36.69     42.81 o
 -10   7   5        0.50       69.88     62.02 o
  -9   7   5        0.48      -21.84     62.02 o
  -8   7   5        0.20       -9.61     20.09 o
  -7   7   5       26.38       34.07     20.97 o
  -6   7   5       20.79       27.00     39.31 o
  -5   7   5      461.77      470.79     55.95 o
  -4   7   5        7.86       32.46     28.83 o
  -3   7   5       96.08      107.75     19.40 o
  -2   7   5        7.61       24.90     18.09 o
  -1   7   5       55.68       41.48     18.10 o
   0   7   5       14.48       -1.75     16.60 o
   1   7   5       63.31       89.99     20.09 o
   2   7   5       57.63       18.35     13.98 o
   3   7   5       15.77        9.61     12.23 o
   4   7   5      133.18      117.08     17.47 o
   5   7   5       47.12       44.55     12.23 o
   6   7   5       82.46      110.08     34.07 o
   7   7   5       88.88       83.00     41.94 o
   8   7   5       28.01      -36.69     41.06 o
  -8   8   5        0.49       46.30     55.91 o
  -7   8   5      172.65      188.74     54.17 o
  -6   8   5        0.48       -3.49     22.71 o
  -5   8   5        6.45       14.85     24.46 o
  -4   8   5        5.26      -24.20     53.29 o
  -3   8   5        0.95       30.57     23.59 o
  -2   8   5        1.28       -0.87     21.84 o
  -1   8   5       92.97       89.12     23.59 o
   0   8   5      107.81       96.98     25.34 o
   1   8   5        1.27       -3.49     25.33 o
   2   8   5      102.53      157.27     36.70 o
   3   8   5      141.45       65.53     31.45 o
   4   8   5       15.52      -48.92     53.29 o
   5   8   5        0.95       31.45     43.68 o
   6   8   5      377.02      308.53     48.07 o
  -5   9   5      199.23       57.67     47.19 o
  -4   9   5        3.65      -24.46     27.95 o
  -3   9   5       84.66       96.10     26.21 o
  -2   9   5        9.31      -11.36     21.84 o
  -1   9   5       24.21       58.53     35.82 o
   0   9   5       27.27        6.99     28.83 o
   1   9   5       18.88       44.55     27.95 o
   2   9   5        0.27      -25.33     48.05 o
   3   9   5        0.05      -34.07     34.07 o
 -14   0   6      122.11       99.60     30.58 o
 -12   0   6     1145.01     1105.51     34.14 o
 -10   0   6       64.08       89.11     13.11 o
  -8   0   6      625.58      666.63     21.87 o
  -6   0   6       11.52       27.08      8.74 o
  -4   0   6       10.08        5.24      8.74 o
  -2   0   6     2781.74     3110.95     72.35 o
   0   0   6      890.95      906.98     26.29 o
   2   0   6       65.17       78.64      7.86 o
   4   0   6      260.42      269.24     11.36 o
   6   0   6       23.64       14.85     13.10 o
   8   0   6      293.34      295.43     13.98 o
  10   0   6        6.45        5.24     13.98 o
  12   0   6       84.60       64.65     15.73 o
 -15   1   6       63.80       52.62     18.50 o
 -14   1   6       38.20       48.35     18.19 o
 -13   1   6       37.15       25.84     14.68 o
 -12   1   6        0.65       26.74     11.94 o
 -11   1   6      268.81      270.43     14.51 o
 -10   1   6       10.27       31.91     11.36 o
  -9   1   6        3.26       -4.91      7.96 o
  -8   1   6        1.47       -0.20      9.56 o
  -7   1   6      108.12       94.78      8.82 o
  -6   1   6       83.17       76.44      8.19 o
  -5   1   6      734.66      767.28     17.67 o
  -4   1   6       70.54       89.65      8.82 o
  -3   1   6       10.43       29.51      8.19 o
  -2   1   6      264.47      262.72     10.19 o
  -1   1   6        3.56       17.34      6.55 o
   0   1   6      436.96      439.74      9.54 o
   1   1   6       30.58       38.26      5.16 o
   2   1   6      109.88      119.00      8.30 o
   3   1   6      244.35      217.41     12.68 o
   4   1   6      173.49      155.67      9.18 o
   5   1   6      277.84      322.99     12.24 o
   6   1   6       55.84       63.81      5.46 o
   7   1   6       67.73       69.30     14.42 o
   8   1   6       21.84       20.52      8.74 o
   9   1   6        8.52       -2.81      5.04 o
  10   1   6        0.07        1.35      4.22 o
  11   1   6      147.72      143.52     19.82 o
  12   1   6        2.05      -10.61     16.22 o
 -15   2   6        8.66       -0.36     22.81 o
 -14   2   6       40.71       48.06     27.50 o
 -13   2   6       24.15       13.10     13.26 o
 -12   2   6      482.35      440.71     55.08 o
 -11   2   6      120.12      108.75     11.64 o
 -10   2   6       10.77       36.83     13.01 o
  -9   2   6        2.55       -1.09      8.99 o
  -8   2   6      224.55      202.64     20.98 o
  -7   2   6       49.66       42.28      9.52 o
  -6   2   6        3.43       -1.38      7.11 o
  -5   2   6       25.10       26.00      7.43 o
  -4   2   6      443.75      461.37     12.45 o
  -3   2   6      593.56      574.01     14.88 o
  -2   2   6     1828.81     2037.00     36.02 o
  -1   2   6      648.31      678.86     17.01 o
   0   2   6      520.43      510.12     17.50 o
   1   2   6      203.45      214.72     15.73 o
   2   2   6      398.74      374.36     14.43 o
   3   2   6      806.86      781.12     15.70 o
   4   2   6       29.21       34.60      4.60 o
   5   2   6       36.66       56.69     20.97 o
   6   2   6        6.66      -13.98     13.98 o
   7   2   6     1088.12     1138.99     29.28 o
   8   2   6      224.77      246.08     45.44 o
   9   2   6       94.77       77.15     26.21 o
  10   2   6        1.76        7.24     26.21 o
  11   2   6        4.92      -20.09     20.09 o
  12   2   6       63.03       28.14     23.09 o
 -14   3   6       26.85       39.31     36.69 o
 -13   3   6      153.53      168.64     22.72 o
 -12   3   6        0.56       33.14     88.23 o
 -11   3   6      307.29      324.03     17.73 o
 -10   3   6       15.22       13.39     12.50 o
  -9   3   6        9.84      -11.20     11.20 o
  -8   3   6        5.71       13.28     11.15 o
  -7   3   6        0.25       13.96     10.05 o
  -6   3   6      949.86      987.54     22.79 o
  -5   3   6        0.89        6.74      9.73 o
  -4   3   6       14.41        5.71      6.39 o
  -3   3   6       46.28       40.72      9.85 o
  -2   3   6      197.79      184.32     11.80 o
  -1   3   6       25.30        9.86     15.73 o
   0   3   6       71.98       88.98      9.58 o
   1   3   6      351.74      366.68     12.72 o
   2   3   6      184.76      200.74      9.18 o
   3   3   6      148.00      130.86     18.35 o
   4   3   6       86.09       77.65     12.23 o
   5   3   6        0.70        3.37     14.68 o
   6   3   6       76.05       91.27     14.67 o
   7   3   6       45.31       33.20     20.09 o
   8   3   6       59.28       33.20     21.84 o
   9   3   6        0.24        0.00     21.84 o
  10   3   6       79.71      126.68     24.46 o
  11   3   6      113.63      101.35     27.08 o
  12   3   6        3.06       62.02     28.83 o
 -14   4   6       19.68        9.61     36.69 o
 -13   4   6       14.48      -48.92     48.92 o
 -12   4   6        1.90       -5.24     17.47 o
 -11   4   6      192.99      195.74     80.83 o
 -10   4   6       12.65        6.06     13.80 o
  -9   4   6       20.97       32.05     11.11 o
  -8   4   6      100.11       95.69     12.15 o
  -7   4   6        3.32       10.52     10.47 o
  -6   4   6       40.62       45.06     10.45 o
  -5   4   6      198.14      248.07     12.31 o
  -4   4   6      315.26      330.51     15.04 o
  -3   4   6       12.68       22.26     11.64 o
  -2   4   6        6.81        9.03     11.72 o
  -1   4   6      174.05      178.94     28.40 o
   0   4   6      367.19      368.02     22.73 o
   1   4   6      687.85      722.22     20.56 o
   2   4   6      437.91      437.75     16.18 o
   3   4   6      562.38      619.47     32.80 o
   4   4   6        0.17       -2.37      5.68 o
   5   4   6      305.53      274.06     65.12 o
   6   4   6      246.30      280.54     26.22 o
   7   4   6      573.82      604.24     45.47 o
   8   4   6        0.67       13.98     29.70 o
   9   4   6        7.90        7.86     20.97 o
  10   4   6       15.40       34.94     27.08 o
  11   4   6        2.28       12.23     25.33 o
 -13   5   6      281.93      214.98     60.30 o
 -12   5   6       10.49      -27.95     35.82 o
 -11   5   6       67.17       50.67     22.71 o
 -10   5   6       60.06       71.91     17.36 o
  -9   5   6       19.59       31.52     11.11 o
  -8   5   6        0.02       20.17     31.01 o
  -7   5   6      129.60      123.35     14.59 o
  -6   5   6      620.24      671.10     29.74 o
  -5   5   6      204.80      204.79     15.47 o
  -4   5   6      143.82      123.39     24.47 o
  -3   5   6        0.78        1.53     13.98 o
  -2   5   6      251.68      225.19     14.86 o
  -1   5   6      244.66      275.42     16.42 o
   0   5   6       46.31       53.88     20.09 o
   1   5   6      971.61     1033.17     38.08 o
   2   5   6      259.50      272.73     20.10 o
   3   5   6       77.66       96.98     10.48 o
   4   5   6       46.96       51.54      6.99 o
   5   5   6       41.54       43.68     31.45 o
   6   5   6        1.66      -32.32     32.32 o
   7   5   6      124.93       69.03     34.95 o
   8   5   6       58.07      -32.32     32.32 o
   9   5   6       51.97       60.28     37.57 o
  10   5   6      307.29      292.77     47.19 o
 -12   6   6       39.96       71.64     55.04 o
 -11   6   6        8.24       -9.61     41.93 o
 -10   6   6       69.80       58.53     20.97 o
  -9   6   6        1.40       -0.56     34.51 o
  -8   6   6        9.66       15.87     14.34 o
  -7   6   6       21.51       26.69     11.99 o
  -6   6   6        3.19        7.59     11.48 o
  -5   6   6       19.24      -16.84     16.84 o
  -4   6   6       92.99       80.10     15.73 o
  -3   6   6      910.52      924.35     33.83 o
  -2   6   6       67.70       72.19     23.59 o
  -1   6   6      828.25      820.93     31.50 o
   0   6   6      171.82      169.19     31.46 o
   1   6   6      509.60      531.61     21.67 o
   2   6   6       49.85       44.56     11.36 o
   3   6   6       41.32       49.80     12.23 o
   4   6   6        1.97       18.34      8.74 o
   5   6   6       75.67       72.51      7.86 o
   6   6   6      297.91      364.45     45.45 o
   7   6   6        8.64       36.69     25.33 o
   8   6   6       70.10      117.94     39.31 o
   9   6   6        0.11      -17.47     44.55 o
 -10   7   6        2.74       67.26     55.91 o
  -9   7   6       15.40      -10.48     57.66 o
  -8   7   6        3.08        7.86     17.47 o
  -7   7   6        0.60       -4.37     22.71 o
  -6   7   6       39.25        5.24     28.83 o
  -5   7   6       74.99       70.43     29.70 o
  -4   7   6       18.38       21.19     50.67 o
  -3   7   6        5.02       16.25     21.84 o
  -2   7   6      679.59      734.60     36.14 o
  -1   7   6       33.35       62.21     71.20 o
   0   7   6        0.25      -18.34     18.34 o
   1   7   6       34.48       14.85     18.35 o
   2   7   6      139.14       99.61     19.22 o
   3   7   6        1.79        2.62     13.98 o
   4   7   6       25.54       -0.87     14.85 o
   5   7   6       17.67       43.68     41.06 o
   6   7   6       12.73       65.52     28.83 o
   7   7   6      163.33      101.36     48.93 o
  -8   8   6       32.72       -3.49     33.20 o
  -7   8   6       85.95       69.02     28.83 o
  -6   8   6      190.77      200.10     30.58 o
  -5   8   6       17.91       -5.24     26.21 o
  -4   8   6      126.84      143.29     26.21 o
  -3   8   6      775.64      753.04     44.61 o
  -2   8   6        1.33       16.60     25.33 o
  -1   8   6      312.78      296.28     28.84 o
   0   8   6       20.79       40.18     38.44 o
   1   8   6       62.93      101.34     38.44 o
   2   8   6      151.31      122.33     38.45 o
   3   8   6       12.40       20.97     41.06 o
   4   8   6       17.66      -44.55     44.55 o
   5   8   6        1.60      -12.23     41.06 o
  -4   9   6       40.78        8.74     27.08 o
  -3   9   6       13.42      -31.45     31.45 o
  -2   9   6      101.48       61.16     25.34 o
  -1   9   6        1.03      -18.34     41.06 o
   0   9   6        5.98        0.87     34.07 o
   1   9   6      141.23      114.46     41.94 o
 -15   0   7       43.96       78.63     31.45 o
 -13   0   7      120.90      103.10     16.60 o
 -11   0   7      248.59      228.10     20.97 o
  -9   0   7       43.05       48.05     15.73 o
  -7   0   7      139.74      130.20     12.23 o
  -5   0   7       72.22       86.50      8.74 o
  -3   0   7      619.68      608.27     24.51 o
  -1   0   7     2707.15     2960.73     70.47 o
   1   0   7     2567.00     2775.75     54.56 o
   3   0   7       83.09       74.27      8.74 o
   5   0   7       12.66        4.37      9.61 o
   7   0   7      910.39      966.10     27.13 o
   9   0   7        5.82       13.10      8.74 o
  11   0   7        6.59       22.71     13.10 o
 -15   1   7        1.09       39.31     56.78 o
 -14   1   7      139.47      116.10     25.34 o
 -13   1   7       74.97       37.95     14.48 o
 -12   1   7      177.05      195.11     12.80 o
 -11   1   7       11.48       -0.44     10.50 o
 -10   1   7       13.51       33.84     11.36 o
  -9   1   7        2.24       23.15      8.65 o
  -8   1   7       39.33       30.05     10.48 o
  -7   1   7      131.44      121.79     14.42 o
  -6   1   7      295.55      322.71     11.76 o
  -5   1   7       13.74       22.36     11.36 o
  -4   1   7       27.53       51.01     13.98 o
  -3   1   7       52.73       65.17     10.05 o
  -2   1   7      110.12      103.30     13.98 o
  -1   1   7       10.33        3.59      8.74 o
   0   1   7      279.26      260.88     15.74 o
   1   1   7        8.98       -6.17      8.74 o
   2   1   7      298.96      287.02      8.07 o
   3   1   7       13.81        7.17     11.79 o
   4   1   7       85.85       96.35      6.47 o
   5   1   7        0.11        0.05      7.43 o
   6   1   7       21.91       17.38      5.84 o
   7   1   7        4.71        3.13      5.84 o
   8   1   7      284.26      282.57     10.93 o
   9   1   7        4.04        8.97      5.24 o
  10   1   7      382.96      347.87     24.91 o
  11   1   7        3.84      -28.83     28.83 o
  12   1   7        1.98        4.17     15.97 o
 -15   2   7       18.36      -18.78     32.76 o
 -14   2   7       40.83       35.47     18.23 o
 -13   2   7      157.75      179.98     19.51 o
 -12   2   7      219.00      203.77     16.98 o
 -11   2   7      126.30      120.34     13.36 o
 -10   2   7        0.17      -11.63     11.63 o
  -9   2   7       36.17       55.69     35.82 o
  -8   2   7       84.49       82.89     12.58 o
  -7   2   7       28.77       42.37      9.21 o
  -6   2   7       87.52       73.57      7.53 o
  -5   2   7        6.91       15.72     10.48 o
  -4   2   7      184.42      196.54      8.20 o
  -3   2   7        1.40        0.87      7.43 o
  -2   2   7       77.66       68.50      8.32 o
  -1   2   7     1135.17     1176.54     25.32 o
   0   2   7      177.23      184.38      9.56 o
   1   2   7      481.60      530.10     13.20 o
   2   2   7       37.02       37.69     11.79 o
   3   2   7       15.34       10.97      8.30 o
   4   2   7        0.83       24.52     17.91 o
   5   2   7      117.44      125.01      6.12 o
   6   2   7        2.74        2.17     12.43 o
   7   2   7       60.49       45.92     23.59 o
   8   2   7      125.98      122.33     20.10 o
   9   2   7       50.46       68.14     21.84 o
  10   2   7        3.28      -20.09     21.84 o
  11   2   7        1.87      -25.33     25.33 o
  12   2   7        5.77      -12.23     22.71 o
 -14   3   7       34.99      -19.22     34.94 o
 -13   3   7      353.96      409.92     27.10 o
 -12   3   7        3.05       24.03     21.64 o
 -11   3   7        0.87      -12.40     14.54 o
 -10   3   7        1.37       -4.22     12.23 o
  -9   3   7        3.82        3.65     10.71 o
  -8   3   7      228.03      210.17     13.56 o
  -7   3   7      370.81      404.51     16.09 o
  -6   3   7       78.21       82.21      9.14 o
  -5   3   7       72.70       97.00     12.23 o
  -4   3   7      138.25      160.35      8.99 o
  -3   3   7        8.65        5.22     18.78 o
  -2   3   7      326.90      329.89     12.32 o
  -1   3   7      173.83      182.92     10.45 o
   0   3   7      196.84      210.84     11.42 o
   1   3   7      716.99      725.33     22.16 o
   2   3   7      221.95      251.75     36.71 o
   3   3   7        6.10       13.86     16.16 o
   4   3   7        9.73        5.82     14.41 o
   5   3   7       46.00       24.86     15.67 o
   6   3   7      268.61      279.68     18.35 o
   7   3   7        2.07       28.83     16.60 o
   8   3   7      327.30      339.13     24.47 o
   9   3   7       13.28       25.33     21.84 o
  10   3   7      117.84      157.27     26.21 o
  11   3   7        6.62       18.34     22.71 o
 -14   4   7       20.47      -13.10     37.56 o
 -13   4   7       82.37      255.11     55.91 o
 -12   4   7      157.66      167.76     21.84 o
 -11   4   7       12.15      -15.57     32.76 o
 -10   4   7       33.75       17.60     15.27 o
  -9   4   7        0.01       15.22      9.97 o
  -8   4   7       60.78       69.05     13.50 o
  -7   4   7      133.90      125.18     11.51 o
  -6   4   7       47.81       57.49     15.29 o
  -5   4   7      327.78      346.90     13.57 o
  -4   4   7      601.12      628.61     21.20 o
  -3   4   7        3.54        7.69     11.15 o
  -2   4   7       50.81       46.52     23.15 o
  -1   4   7      140.51      157.54     12.70 o
   0   4   7      349.18      342.39     30.60 o
   1   4   7      107.85      108.58     11.26 o
   2   4   7       53.80       55.59     12.67 o
   3   4   7      130.75      120.26      8.74 o
   4   4   7        0.73       10.48      5.24 o
   5   4   7      549.82      612.99     32.35 o
   6   4   7       51.15       75.13     31.45 o
   7   4   7      258.19      310.25     37.58 o
   8   4   7      161.05      205.34     24.47 o
   9   4   7      118.63      124.07     27.09 o
  10   4   7       82.11       92.61     26.21 o
 -13   5   7      128.70       99.60     57.67 o
 -12   5   7        1.33      -50.67     54.16 o
 -11   5   7        0.85       17.47     22.71 o
 -10   5   7        3.81      -33.11     51.98 o
  -9   5   7        1.87        3.22     10.74 o
  -8   5   7       32.84       12.13     34.51 o
  -7   5   7      258.76      277.76     44.57 o
  -6   5   7       58.56       92.62     13.20 o
  -5   5   7       23.15       38.37     23.15 o
  -4   5   7       49.27       65.64     25.77 o
  -3   5   7        8.09        0.83     11.90 o
  -2   5   7        7.31        1.81     20.53 o
  -1   5   7       14.69        4.99     12.98 o
   0   5   7      243.77      212.08     15.73 o
   1   5   7      963.69     1001.85     44.20 o
   2   5   7      131.40      139.52     11.31 o
   3   5   7       69.97       75.14      9.61 o
   4   5   7        0.00        4.37      6.11 o
   5   5   7      129.07      153.78     27.09 o
   6   5   7      402.90      521.86     48.08 o
   7   5   7        0.07      -33.20     33.20 o
   8   5   7       23.86       74.26     34.94 o
   9   5   7       66.37      102.22     41.06 o
  10   5   7       28.43       82.99     35.82 o
 -11   6   7        0.00       47.17     55.03 o
 -10   6   7      176.46      168.64     27.96 o
  -9   6   7        0.12      -16.60     16.60 o
  -8   6   7       68.78       66.92     25.34 o
  -7   6   7        0.76       -3.32     12.93 o
  -6   6   7      213.19      198.58     19.66 o
  -5   6   7      276.79      272.61     41.08 o
  -4   6   7       75.89       51.37     19.56 o
  -3   6   7      261.72      318.16     22.76 o
  -2   6   7      219.86      219.47     97.00 o
  -1   6   7        1.47        4.01     91.72 o
   0   6   7      235.29      233.05     70.35 o
   1   6   7      212.68      196.47     17.48 o
   2   6   7        0.38        4.37     11.36 o
   3   6   7      427.12      441.47     17.48 o
   4   6   7       55.03       39.31     10.48 o
   5   6   7      617.93      747.64     48.97 o
   6   6   7        2.21      -11.36     38.44 o
   7   6   7      180.99      139.81     29.71 o
   8   6   7        0.99      -13.98     40.18 o
 -10   7   7       27.93      -18.35     60.28 o
  -9   7   7       20.22      -34.94     34.94 o
  -8   7   7       21.02        7.86     22.71 o
  -7   7   7       97.03       67.27     19.22 o
  -6   7   7      178.69       70.48     89.56 o
  -5   7   7       42.65       31.39     22.59 o
  -4   7   7       28.35      -30.79     62.46 o
  -3   7   7        5.11       -2.23     23.42 o
  -2   7   7        7.97       -1.36     32.76 o
  -1   7   7      270.65      292.38     66.86 o
   0   7   7        7.90       -6.97     35.82 o
   1   7   7      299.07      284.04     23.60 o
   2   7   7       10.22       40.18     32.32 o
   3   7   7      242.57      201.87     20.10 o
   4   7   7       72.05       64.65     25.34 o
   5   7   7       37.66       82.12     43.68 o
   6   7   7       32.29       49.80     45.43 o
   7   7   7       16.18       69.89     39.31 o
  -7   8   7       20.32       12.23     23.59 o
  -6   8   7       84.18       49.80     29.70 o
  -5   8   7        0.09      -19.22     28.83 o
  -4   8   7       24.76        4.37     25.33 o
  -3   8   7      316.38      240.34     31.46 o
  -2   8   7       43.45       50.67     20.09 o
  -1   8   7       22.36       89.11     37.56 o
   0   8   7        3.88       41.06     34.07 o
   1   8   7       22.13       12.23     25.33 o
   2   8   7        0.79       -7.86     30.57 o
   3   8   7      107.72       76.89     43.68 o
   4   8   7       20.35       18.35     43.68 o
 -14   0   8      311.00      305.01     34.08 o
 -12   0   8       18.38       21.84     14.85 o
 -10   0   8      118.85       88.25     18.35 o
  -8   0   8       52.84       55.91     12.23 o
  -6   0   8        6.08       13.98     11.36 o
  -4   0   8      356.21      361.99     13.12 o
  -2   0   8      589.98      657.11     25.37 o
   0   0   8       94.67       96.99     11.36 o
   2   0   8      211.43      242.98     11.36 o
   4   0   8      269.86      244.74     13.11 o
   6   0   8      647.44      649.87     20.99 o
   8   0   8      432.04      430.98     18.36 o
  10   0   8        0.14       22.71     13.98 o
 -15   1   8       77.58       19.03     26.80 o
 -14   1   8       33.96       43.07     20.53 o
 -13   1   8       36.95       23.84     15.19 o
 -12   1   8        0.36       -1.05     12.03 o
 -11   1   8        6.87        3.06     10.50 o
 -10   1   8      183.66      187.15     12.36 o
  -9   1   8      118.43      128.07     21.84 o
  -8   1   8        8.30        2.62      8.65 o
  -7   1   8     1156.61     1204.69     24.77 o
  -6   1   8        6.11        3.71     14.85 o
  -5   1   8       29.21       40.23     10.91 o
  -4   1   8       21.90        6.45      8.94 o
  -3   1   8        2.72       -9.02      9.02 o
  -2   1   8       20.37       31.05      8.03 o
  -1   1   8     1657.62     1759.56     31.59 o
   0   1   8      414.82      411.86      9.67 o
   1   1   8      601.02      637.29     13.10 o
   2   1   8        5.92        4.57      8.30 o
   3   1   8     1358.40     1356.34     41.62 o
   4   1   8      692.13      732.04     15.70 o
   5   1   8        1.29        1.75      7.41 o
   6   1   8       55.56       49.66      6.46 o
   7   1   8      124.91      112.23      7.70 o
   8   1   8       55.17       54.41      7.41 o
   9   1   8       51.82       43.79     15.29 o
  10   1   8        3.27       26.38     14.27 o
  11   1   8       46.39       88.88     50.67 o
 -14   2   8      115.73      100.44     20.64 o
 -13   2   8      130.67      138.03     20.11 o
 -12   2   8       23.26       20.50     13.27 o
 -11   2   8      437.07      420.48     20.67 o
 -10   2   8       18.21       10.87     14.27 o
  -9   2   8       89.60       98.93     16.91 o
  -8   2   8       67.45       97.32     14.79 o
  -7   2   8       57.44       62.33     11.42 o
  -6   2   8      133.84      166.97     11.69 o
  -5   2   8        2.25       -0.98      7.43 o
  -4   2   8       29.82       31.88      6.17 o
  -3   2   8      263.27      281.12     12.24 o
  -2   2   8      347.75      368.09     23.17 o
  -1   2   8      536.09      581.86     31.93 o
   0   2   8       75.36       82.45      9.02 o
   1   2   8      178.03      186.92      8.20 o
   2   2   8      128.78      138.28     10.49 o
   3   2   8       64.41       69.79      6.93 o
   4   2   8        0.93        7.86      6.29 o
   5   2   8     1183.75     1238.57     30.65 o
   6   2   8      227.81      242.06     42.82 o
   7   2   8      215.16      245.56     18.35 o
   8   2   8       91.57       89.12     18.35 o
   9   2   8       36.03       29.70     15.72 o
  10   2   8       14.82        8.74     16.60 o
  11   2   8       26.66       27.08     19.22 o
 -14   3   8       30.40       29.70     27.08 o
 -13   3   8       47.11       74.26     19.22 o
 -12   3   8        1.10       -2.62     23.59 o
 -11   3   8       84.35       95.38     27.96 o
 -10   3   8      261.51      241.40     41.51 o
  -9   3   8       29.60       51.74     13.98 o
  -8   3   8        4.95       -1.33     10.47 o
  -7   3   8      102.87      117.01     14.85 o
  -6   3   8       95.65      113.44      9.78 o
  -5   3   8      464.55      473.61     14.55 o
  -4   3   8        0.47        6.55      9.17 o
  -3   3   8       32.61       13.16     11.79 o
  -2   3   8      159.28      178.60     19.23 o
  -1   3   8      683.81      758.92     21.34 o
   0   3   8      283.68      306.98     13.60 o
   1   3   8      213.63      231.77     11.12 o
   2   3   8      287.92      290.87     11.76 o
   3   3   8     1704.02     1734.29     31.44 o
   4   3   8     1579.24     1650.50     31.55 o
   5   3   8       72.82       67.27     14.85 o
   6   3   8      192.14      189.63     15.73 o
   7   3   8      204.32      223.71     21.85 o
   8   3   8       61.13       62.90     20.09 o
   9   3   8       64.71       93.48     21.84 o
  10   3   8        4.16       20.97     18.34 o
 -13   4   8      144.19      152.90     53.30 o
 -12   4   8      252.15      291.01     34.08 o
 -11   4   8      312.19      314.64     20.10 o
 -10   4   8       14.29      -25.33     25.33 o
  -9   4   8        1.07       21.68     38.44 o
  -8   4   8      230.89      216.76     45.01 o
  -7   4   8      277.52      242.27     55.50 o
  -6   4   8       88.29       93.27     11.60 o
  -5   4   8      154.47      172.43     13.07 o
  -4   4   8       24.20       17.64     25.77 o
  -3   4   8       80.17       51.66     13.99 o
  -2   4   8      112.62      127.19     20.10 o
  -1   4   8       61.03       69.52     21.84 o
   0   4   8      125.50       99.38     12.15 o
   1   4   8      382.12      390.00     15.79 o
   2   4   8       16.30        8.12     29.27 o
   3   4   8       63.29       52.28     36.69 o
   4   4   8       66.10       65.87      6.96 o
   5   4   8      732.21      715.50     35.86 o
   6   4   8      102.88      150.28     28.83 o
   7   4   8        0.68       -6.99     18.34 o
   8   4   8        5.47       27.08     21.84 o
   9   4   8        5.80       20.09     18.34 o
  10   4   8       75.64       65.52     30.58 o
 -12   5   8       39.95       12.23     55.04 o
 -11   5   8        9.64       -4.37     25.33 o
 -10   5   8        5.89        9.61     20.97 o
  -9   5   8        7.80       -6.47     18.34 o
  -8   5   8       46.26       33.18     17.91 o
  -7   5   8        4.45       -3.79    112.25 o
  -6   5   8       43.05       68.79     13.98 o
  -5   5   8      701.51      733.49     91.84 o
  -4   5   8       44.33       39.30     16.16 o
  -3   5   8       16.55       -7.49     27.95 o
  -2   5   8       15.37       23.26     12.02 o
  -1   5   8       53.23       48.67     24.03 o
   0   5   8       10.37        8.34     13.04 o
   1   5   8      219.76      258.84     26.22 o
   2   5   8      165.23      161.48    117.53 o
   3   5   8      512.35      498.80     54.21 o
   4   5   8       61.30       48.92      6.99 o
   5   5   8       15.15      -27.95     27.95 o
   6   5   8       79.45       65.53     27.08 o
   7   5   8      114.14      103.10     35.82 o
   8   5   8        0.16       -4.37     31.45 o
   9   5   8       50.24       26.21     30.58 o
 -11   6   8       32.25       38.44     55.04 o
 -10   6   8       13.58      -11.36     27.08 o
  -9   6   8       13.19       15.72     21.84 o
  -8   6   8       53.38       63.21     14.69 o
  -7   6   8      172.17      141.69     50.68 o
  -6   6   8       14.02       -2.71     15.12 o
  -5   6   8       27.12       15.08     39.31 o
  -4   6   8       98.57       72.78     88.24 o
  -3   6   8        1.29       -2.19     59.84 o
  -2   6   8      362.06      365.86     34.96 o
  -1   6   8       93.37       72.81     21.68 o
   0   6   8       52.63       28.14     19.01 o
   1   6   8       77.84       82.11     40.19 o
   2   6   8       41.13       41.93     12.19 o
   3   6   8       75.17       20.97     15.73 o
   4   6   8       29.90       33.20     27.08 o
   5   6   8      204.31      209.72     30.58 o
   6   6   8      310.98      368.81     48.07 o
   7   6   8       94.71       84.75     29.71 o
   8   6   8      154.32       78.64     36.70 o
  -9   7   8       42.21       27.96     19.22 o
  -8   7   8      143.08      167.76     30.58 o
  -7   7   8       23.47        1.75     22.71 o
  -6   7   8       13.34       68.14     27.08 o
  -5   7   8      480.92      554.25     36.72 o
  -4   7   8      272.44      235.20    125.41 o
  -3   7   8       20.34       48.75     44.99 o
  -2   7   8       23.08        4.69     22.42 o
  -1   7   8       80.69      120.79     20.79 o
   0   7   8        6.91       33.69    113.56 o
   1   7   8       15.22        3.49     34.07 o
   2   7   8        3.25      -13.98     36.69 o
   3   7   8       60.40       39.31     36.69 o
   4   7   8      111.76      120.57     39.32 o
   5   7   8       65.83       72.51     29.70 o
   6   7   8        0.30      -21.84     37.56 o
  -6   8   8       17.09       -5.24     20.97 o
  -5   8   8        1.71        0.87     22.71 o
  -4   8   8      202.69      173.02     28.84 o
  -3   8   8       38.71       16.60     26.21 o
  -2   8   8       13.19       55.91     34.07 o
  -1   8   8      107.02      117.95     32.33 o
   0   8   8        4.87      -31.45     40.18 o
   1   8   8       14.58      -16.60     40.18 o
   2   8   8      282.70      341.70     50.69 o
   3   8   8       37.83       40.19     41.06 o
 -15   0   9       56.44       61.15     23.59 o
 -13   0   9      288.71      261.31     30.59 o
 -11   0   9        2.08        0.87     18.34 o
  -9   0   9     1765.04     1829.27     45.58 o
  -7   0   9      103.60      116.21     14.85 o
  -5   0   9      102.61       96.11      8.74 o
  -3   0   9       27.38       34.94     13.10 o
  -1   0   9      737.19      802.50     30.63 o
   1   0   9      110.86      110.97     14.85 o
   3   0   9      512.63      494.97     17.49 o
   5   0   9       28.92       26.21      9.61 o
   7   0   9      959.01      985.25     29.75 o
   9   0   9       38.63       48.92     17.47 o
  11   0   9        5.90       34.94     52.41 o
 -14   1   9       53.15       33.70     17.41 o
 -13   1   9        1.61       -1.68     15.74 o
 -12   1   9       76.05       49.37     13.19 o
 -11   1   9       20.17        6.69     12.65 o
 -10   1   9        5.79      -11.12     11.12 o
  -9   1   9      139.92      157.03     12.93 o
  -8   1   9      115.56      100.79     11.42 o
  -7   1   9      136.59      131.03     24.03 o
  -6   1   9      773.46      785.82     23.15 o
  -5   1   9        6.19       11.36     13.54 o
  -4   1   9      156.87      156.04     13.11 o
  -3   1   9      163.52      174.76     11.55 o
  -2   1   9     1596.78     1658.08     30.00 o
  -1   1   9        1.11        9.75      7.11 o
   0   1   9      512.13      486.31     14.06 o
   1   1   9       21.60       19.72      9.17 o
   2   1   9     1502.62     1566.34     25.94 o
   3   1   9       36.00       35.53      7.11 o
   4   1   9      363.94      378.45     13.99 o
   5   1   9       28.16       22.28      8.30 o
   6   1   9     1048.48     1080.00     22.71 o
   7   1   9       89.90       79.54      7.41 o
   8   1   9       39.88       56.33     29.27 o
   9   1   9        3.39       10.48     36.69 o
  10   1   9       39.29       44.55     18.43 o
 -14   2   9      107.01       49.80     25.34 o
 -13   2   9       49.95       86.49     23.59 o
 -12   2   9        3.93       -1.19     17.31 o
 -11   2   9        0.80       32.65     16.64 o
 -10   2   9        1.92      -16.17     17.03 o
  -9   2   9     1310.40     1284.84     38.70 o
  -8   2   9      109.87      101.68     31.89 o
  -7   2   9       84.88       66.02     11.69 o
  -6   2   9      310.93      298.29     15.45 o
  -5   2   9        2.07       12.28     16.16 o
  -4   2   9       29.67       52.51     11.36 o
  -3   2   9       59.53       65.54     14.85 o
  -2   2   9      471.33      535.16     26.67 o
  -1   2   9      172.91      167.73      7.73 o
   0   2   9      130.06      135.74     18.79 o
   1   2   9      103.16      106.15      8.74 o
   2   2   9      128.07      135.17      8.72 o
   3   2   9      226.95      213.71     10.49 o
   4   2   9      197.59      205.93      8.82 o
   5   2   9       66.16       85.50     10.05 o
   6   2   9       30.75       31.71      5.24 o
   7   2   9      193.11      211.47     19.22 o
   8   2   9        3.65        1.75     17.47 o
   9   2   9        3.98      -17.47     18.34 o
  10   2   9        9.07       34.07     22.71 o
 -14   3   9       18.81        0.00     27.95 o
 -13   3   9       84.39       67.27     21.84 o
 -12   3   9       12.05       12.23     16.60 o
 -11   3   9       30.32        8.79     16.02 o
 -10   3   9      178.23      160.50     20.02 o
  -9   3   9      204.18      236.15     38.01 o
  -8   3   9        1.89       -6.07     17.91 o
  -7   3   9      428.42      384.99     16.15 o
  -6   3   9      360.93      355.55     22.73 o
  -5   3   9       14.70       12.89      8.20 o
  -4   3   9        0.68       -7.11      7.11 o
  -3   3   9       13.89       14.59      7.23 o
  -2   3   9      228.24      252.32     13.65 o
  -1   3   9       15.49       -1.70     11.42 o
   0   3   9      479.83      508.70     21.86 o
   1   3   9       26.25       35.96      8.39 o
   2   3   9       66.92       66.31     13.54 o
   3   3   9      155.16      149.99     45.88 o
   4   3   9        6.33        8.21     16.60 o
   5   3   9      148.13      137.18     17.48 o
   6   3   9      731.69      733.82     25.36 o
   7   3   9      159.79      159.90     21.84 o
   8   3   9        4.10       10.48     19.22 o
   9   3   9       10.80       13.98     20.97 o
  10   3   9       38.96       55.04     24.46 o
 -13   4   9       16.89        8.74     59.40 o
 -12   4   9       10.32       33.20     21.84 o
 -11   4   9        0.12       38.44     24.46 o
 -10   4   9       44.89       76.54     16.91 o
  -9   4   9      289.83      262.97     48.51 o
  -8   4   9        0.00       16.78     27.52 o
  -7   4   9      401.38      388.36     23.60 o
  -6   4   9      234.87      269.04     16.27 o
  -5   4   9       30.30       32.30     14.41 o
  -4   4   9       30.82       32.35     32.32 o
  -3   4   9      222.02      236.71     19.66 o
  -2   4   9      259.51      268.81     17.48 o
  -1   4   9        9.09       -4.74     12.18 o
   0   4   9      297.20      275.10     51.13 o
   1   4   9      447.41      475.51     18.26 o
   2   4   9       33.53       -0.87    139.34 o
   3   4   9       49.24       36.37     27.96 o
   4   4   9      460.75      453.65     26.23 o
   5   4   9      134.78       84.75     30.58 o
   6   4   9       71.13       79.50     22.72 o
   7   4   9       76.13      103.09     19.22 o
   8   4   9       12.08       36.69     22.71 o
   9   4   9        4.38      -11.36     23.59 o
 -12   5   9        6.48       43.68     59.40 o
 -11   5   9       11.25      -11.36     26.21 o
 -10   5   9      102.95      117.08     31.45 o
  -9   5   9       18.47        7.86     18.35 o
  -8   5   9        0.00      -25.04     69.88 o
  -7   5   9      270.78      280.56     82.15 o
  -6   5   9      180.39      199.08     59.86 o
  -5   5   9       38.02       -7.27     62.03 o
  -4   5   9      159.78      163.03     29.27 o
  -3   5   9       92.84      109.54     40.19 o
  -2   5   9      123.66      130.47     57.67 o
  -1   5   9        4.22      -19.22     19.22 o
   0   5   9        5.70       13.49     81.68 o
   1   5   9      113.09      103.95     93.05 o
   2   5   9       19.33       12.00     13.54 o
   3   5   9      350.00      309.41     49.82 o
   4   5   9      110.09       78.63     10.48 o
   5   5   9      229.69      172.15     34.08 o
   6   5   9      197.69      152.92     37.57 o
   7   5   9       25.58       22.71     34.07 o
   8   5   9        0.48      -27.08     27.08 o
 -11   6   9        0.00      -34.94     58.53 o
 -10   6   9      134.88      182.61     33.20 o
  -9   6   9        0.76      -10.48     23.59 o
  -8   6   9        0.29       19.22     27.95 o
  -7   6   9      136.68      103.10     27.09 o
  -6   6   9       48.33       34.56     16.80 o
  -5   6   9       10.11        2.82     50.67 o
  -4   6   9        6.35      -20.97     22.98 o
  -3   6   9       11.29       12.66     27.08 o
  -2   6   9        0.11      -24.02     35.38 o
  -1   6   9      178.35      156.55    112.29 o
   0   6   9      179.63      192.03     21.61 o
   1   6   9      476.96      420.27     28.41 o
   2   6   9      131.63       88.83     74.27 o
   3   6   9        9.53        6.11     11.36 o
   4   6   9       28.09        8.74     34.94 o
   5   6   9        1.10       43.68     23.59 o
   6   6   9       75.95      117.94     40.19 o
   7   6   9      178.36      117.96     31.46 o
  -9   7   9        3.04        7.86     27.95 o
  -8   7   9       30.12       27.08     25.33 o
  -7   7   9       37.39       31.45     24.46 o
  -6   7   9       74.35       76.88     28.83 o
  -5   7   9       68.59       76.88     28.83 o
  -4   7   9       41.50       47.18     26.21 o
  -3   7   9       34.96       66.39     20.97 o
  -2   7   9      122.24      109.22     25.34 o
  -1   7   9       97.63      131.05     36.69 o
   0   7   9        1.82       14.85     24.46 o
   1   7   9        8.22       27.95     27.95 o
   2   7   9        2.86       48.05     27.95 o
   3   7   9      233.94      127.58     41.95 o
   4   7   9        2.00       13.10     40.18 o
   5   7   9       65.29       61.15     31.45 o
  -5   8   9        2.97        6.99     20.97 o
  -4   8   9       84.56       60.28     41.06 o
  -3   8   9       21.33       -7.86     24.46 o
  -2   8   9       21.61        3.49     39.31 o
  -1   8   9       90.54       17.47     41.94 o
   0   8   9       19.53        6.12     28.83 o
   1   8   9       93.53       73.39     26.21 o
 -14   0  10        2.63      -28.83     28.83 o
 -12   0  10       73.72       99.60     22.72 o
 -10   0  10       42.80       19.22     15.73 o
  -8   0  10     1324.17     1318.91     38.53 o
  -6   0  10     2873.17     2968.42     65.91 o
  -4   0  10      546.30      594.73     28.86 o
  -2   0  10      424.94      439.82     22.73 o
   0   0  10      114.66      116.21     13.98 o
   2   0  10      734.20      677.15     28.87 o
   4   0  10      424.17      391.66     17.49 o
   6   0  10        0.15       18.34     11.36 o
   8   0  10       53.15       54.17     13.98 o
  10   0  10      470.25      497.39     59.44 o
 -14   1  10        4.45      -11.14     17.00 o
 -13   1  10       14.21       27.74     21.40 o
 -12   1  10       12.31       18.20     14.27 o
 -11   1  10        0.15        4.52     16.60 o
 -10   1  10      120.87      129.37     12.93 o
  -9   1  10      471.74      440.18     33.66 o
  -8   1  10        9.70       25.90     13.85 o
  -7   1  10      885.48      902.41     23.93 o
  -6   1  10       95.52       80.97      9.66 o
  -5   1  10     1865.32     1864.32     52.62 o
  -4   1  10       73.84       63.47     17.04 o
  -3   1  10      106.28      105.51      7.89 o
  -2   1  10       73.96       81.71     12.23 o
  -1   1  10      513.17      505.06     14.29 o
   0   1  10       13.95       -2.06     19.22 o
   1   1  10      110.40      122.73     19.22 o
   2   1  10       62.85       72.49     10.92 o
   3   1  10      327.31      337.68     19.67 o
   4   1  10       68.21       73.09     16.60 o
   5   1  10      455.97      401.59     34.53 o
   6   1  10       14.88        8.06      7.96 o
   7   1  10       83.67       86.42      9.02 o
   8   1  10       11.54      -16.60     16.60 o
   9   1  10      609.54      587.56     34.10 o
  10   1  10        8.02       -9.61     17.47 o
 -14   2  10       23.20       42.81     24.46 o
 -13   2  10        0.89      -16.60     16.60 o
 -12   2  10       41.05       44.83     23.59 o
 -11   2  10      409.98      465.25     22.10 o
 -10   2  10        0.97       -3.26     20.53 o
  -9   2  10      445.01      448.86     62.51 o
  -8   2  10      646.41      643.90     84.84 o
  -7   2  10        3.31        8.77     17.26 o
  -6   2  10      612.15      621.71     58.60 o
  -5   2  10       18.92       24.44     12.03 o
  -4   2  10       61.55       38.79     13.98 o
  -3   2  10      494.11      537.66     18.67 o
  -2   2  10      320.57      363.18     13.22 o
  -1   2  10        0.00       -4.26     11.79 o
   0   2  10       30.58       27.02      7.03 o
   1   2  10       17.45       13.14      8.07 o
   2   2  10      825.32      861.53     18.78 o
   3   2  10       15.31       18.17      8.72 o
   4   2  10      751.04      728.05     18.12 o
   5   2  10     1053.14     1045.12     22.85 o
   6   2  10        1.74        9.17      6.79 o
   7   2  10        0.15       -5.24     17.47 o
   8   2  10        0.72       10.48     18.34 o
   9   2  10       69.30      121.44     24.46 o
 -13   3  10       85.29       76.88     25.34 o
 -12   3  10        9.76       40.18     22.71 o
 -11   3  10      108.07       89.12     27.08 o
 -10   3  10      102.99       96.90     22.92 o
  -9   3  10      148.30      119.99     18.26 o
  -8   3  10       50.73       39.16     35.38 o
  -7   3  10      107.67      103.10     20.36 o
  -6   3  10      441.23      469.69     20.55 o
  -5   3  10        0.01       10.13      8.32 o
  -4   3  10       64.53       66.93     11.36 o
  -3   3  10      137.06      140.21     11.80 o
  -2   3  10        3.22      -12.67     12.67 o
  -1   3  10       90.00      107.80     12.65 o
   0   3  10        2.36       15.30     10.83 o
   1   3  10        0.13        9.08     13.54 o
   2   3  10       50.84       77.23      9.61 o
   3   3  10        8.92        2.08      8.56 o
   4   3  10      259.37      223.29     17.48 o
   5   3  10       53.45       34.01     38.44 o
   6   3  10       11.35       22.71     19.22 o
   7   3  10       30.48       45.43     20.09 o
   8   3  10        1.40       26.21     20.97 o
   9   3  10        0.18       28.83     22.71 o
 -12   4  10        6.39        6.99     30.57 o
 -11   4  10      390.44      354.00     33.21 o
 -10   4  10        3.57       52.41     26.21 o
  -9   4  10       96.32       62.89     61.16 o
  -8   4  10      128.33      140.07     63.78 o
  -7   4  10       79.39       63.30     13.05 o
  -6   4  10        0.02      -12.75     36.69 o
  -5   4  10       74.80       91.16     11.32 o
  -4   4  10      349.03      388.16     50.70 o
  -3   4  10      323.03      363.43     25.94 o
  -2   4  10        4.43        7.81     76.44 o
  -1   4  10       30.15       -8.53     20.97 o
   0   4  10      438.11      456.67     45.90 o
   1   4  10       33.81       41.89     65.08 o
   2   4  10      375.03      361.75     49.39 o
   3   4  10      115.80      105.17    114.90 o
   4   4  10      364.45      307.36     32.78 o
   5   4  10      630.24      668.07     33.23 o
   6   4  10        1.36        6.11     20.97 o
   7   4  10       64.40       50.67     19.22 o
   8   4  10       61.39       61.15     23.59 o
 -11   5  10       57.72       18.35     29.70 o
 -10   5  10       31.28       63.77     31.45 o
  -9   5  10        5.35       18.34     27.08 o
  -8   5  10       50.35       45.00     46.30 o
  -7   5  10        0.78      -15.75     22.61 o
  -6   5  10      167.27      171.66     49.37 o
  -5   5  10      158.37      148.52     34.95 o
  -4   5  10       23.99       59.53     24.10 o
  -3   5  10       20.13       -1.17     22.71 o
  -2   5  10      107.60       76.52    124.94 o
  -1   5  10      214.45      213.29     31.90 o
   0   5  10       23.02        1.11     20.53 o
   1   5  10       23.40        6.04     47.61 o
   2   5  10       11.15       -0.24     20.97 o
   3   5  10      229.43      165.02     17.29 o
   4   5  10       37.77        6.12     23.59 o
   5   5  10       23.97       70.76     34.07 o
   6   5  10        0.00        0.87     20.97 o
   7   5  10        5.20       -3.49     42.80 o
 -10   6  10       19.42        0.00     25.33 o
  -9   6  10        0.04       -0.87     20.09 o
  -8   6  10        2.35       20.09     20.97 o
  -7   6  10       82.79       92.61     27.08 o
  -6   6  10        5.08       24.46     20.09 o
  -5   6  10       81.05       53.25    112.70 o
  -4   6  10      446.87      411.10    152.98 o
  -3   6  10        8.41       26.96     18.26 o
  -2   6  10       91.95      100.99     45.87 o
  -1   6  10       50.37       37.52     34.07 o
   0   6  10      308.54      330.65     52.88 o
   1   6  10       75.10       64.65     27.08 o
   2   6  10       10.73       25.33     26.21 o
   3   6  10        0.28      -15.72     22.71 o
   4   6  10        0.38        7.86     38.44 o
   5   6  10       63.67       24.46     24.46 o
  -8   7  10       24.04      -22.71     22.71 o
  -7   7  10        3.89       39.31     22.71 o
  -6   7  10        0.43       34.07     22.71 o
  -5   7  10        0.56        5.24     27.08 o
  -4   7  10       69.78       60.28     22.71 o
  -3   7  10       15.03       11.36     26.21 o
  -2   7  10       53.93       38.44     32.32 o
  -1   7  10      135.95      193.10     41.94 o
   0   7  10        0.03        9.61     41.06 o
   1   7  10      106.72      145.03     43.68 o
   2   7  10       65.43       76.01     41.06 o
   3   7  10      221.82      215.84     39.32 o
 -13   0  11       76.95       33.20     21.84 o
 -11   0  11       30.16       28.83     16.60 o
  -9   0  11       17.20       13.10     13.10 o
  -7   0  11        1.82       22.71     20.97 o
  -5   0  11       81.07       67.27     22.72 o
  -3   0  11      112.86      117.96     20.97 o
  -1   0  11       49.35       49.80     14.85 o
   1   0  11        1.25        0.00     12.23 o
   3   0  11     1325.01     1180.39     41.16 o
   5   0  11       70.52       50.67     12.23 o
   7   0  11      285.97      272.67     22.72 o
   9   0  11        0.15      -34.07     39.31 o
 -14   1  11       70.54       87.73     66.83 o
 -13   1  11       43.75       31.08     15.74 o
 -12   1  11        5.74        8.13     27.08 o
 -11   1  11       10.31       -1.83     15.30 o
 -10   1  11      517.95      507.62     24.36 o
  -9   1  11       77.29       73.29     14.92 o
  -8   1  11      933.23      958.45     31.40 o
  -7   1  11      209.09      208.05     16.17 o
  -6   1  11       57.56       38.36     10.47 o
  -5   1  11       30.48       67.71     36.69 o
  -4   1  11      120.60      137.66     13.85 o
  -3   1  11      317.77      284.90     21.85 o
  -2   1  11      615.68      591.32     21.00 o
  -1   1  11       11.94       14.04     12.31 o
   0   1  11      106.12      103.51     16.16 o
   1   1  11       10.45       -0.35     11.42 o
   2   1  11      277.55      272.91     12.82 o
   3   1  11      129.81      142.49     26.65 o
   4   1  11      295.96      242.78     13.23 o
   5   1  11        5.37        7.97      9.21 o
   6   1  11       15.12       24.65     13.54 o
   7   1  11       90.79       95.63     14.05 o
   8   1  11       85.51       59.41     18.35 o
   9   1  11        0.13       28.83     19.22 o
 -13   2  11        8.69        0.87     26.21 o
 -12   2  11       32.39        0.96     32.32 o
 -11   2  11        0.67      -19.22     19.22 o
 -10   2  11      182.39      163.92     16.65 o
  -9   2  11      128.00      107.17     14.85 o
  -8   2  11      432.86      472.91     42.40 o
  -7   2  11       43.85       44.79     16.58 o
  -6   2  11       26.87       37.50     40.19 o
  -5   2  11        8.81       24.85     13.27 o
  -4   2  11        0.31       24.10     14.38 o
  -3   2  11       37.18       20.85     14.85 o
  -2   2  11     1317.77     1265.22     30.42 o
  -1   2  11       37.36       25.28      9.21 o
   0   2  11       23.12       36.17     13.54 o
   1   2  11        4.80       16.19     12.67 o
   2   2  11       81.40       79.44     18.35 o
   3   2  11      685.03      632.79     18.00 o
   4   2  11       16.20        1.55     14.41 o
   5   2  11        0.27        3.77      8.20 o
   6   2  11       14.86       17.50      8.86 o
   7   2  11      181.48      200.10     21.84 o
   8   2  11       19.37       54.16     22.71 o
 -13   3  11       27.84       19.22     26.21 o
 -12   3  11       38.51       46.30     24.46 o
 -11   3  11       50.85        9.61     27.96 o
 -10   3  11      177.90      198.32     24.26 o
  -9   3  11      126.06      134.82     24.69 o
  -8   3  11      160.36      141.50     20.57 o
  -7   3  11      304.30      280.58     39.77 o
  -6   3  11        2.35       34.50     15.12 o
  -5   3  11        6.99       25.39     25.77 o
  -4   3  11        0.12        8.33     13.18 o
  -3   3  11      378.94      361.94     22.77 o
  -2   3  11      924.31      860.77     34.58 o
  -1   3  11       38.83       31.45     11.79 o
   0   3  11      199.71      204.03     10.30 o
   1   3  11      186.41      181.71     47.19 o
   2   3  11      157.13      132.06     16.17 o
   3   3  11      310.65      308.62     18.35 o
   4   3  11       23.05       -7.89     28.39 o
   5   3  11       43.38       41.06     16.60 o
   6   3  11        6.15       -0.87     18.34 o
   7   3  11      104.56      103.10     21.84 o
   8   3  11       35.94       57.66     23.59 o
 -12   4  11        1.60       48.92     28.83 o
 -11   4  11        2.92      -13.10     30.57 o
 -10   4  11      185.73      129.32     34.08 o
  -9   4  11      124.56      101.35     29.71 o
  -8   4  11       52.72       43.54     23.71 o
  -7   4  11        6.08      -22.95     22.95 o
  -6   4  11       82.98       76.45     19.00 o
  -5   4  11      163.04      141.29     24.47 o
  -4   4  11        8.33       16.81     10.47 o
  -3   4  11        0.84       -9.59      9.59 o
  -2   4  11      792.03      864.26     53.80 o
  -1   4  11        1.10       16.02     22.71 o
   0   4  11      166.82      187.04     16.49 o
   1   4  11       24.65       26.68     65.08 o
   2   4  11       51.74       23.33     72.07 o
   3   4  11      161.80      128.22     43.25 o
   4   4  11       43.12       62.03     18.35 o
   5   4  11       13.60       23.59     20.09 o
   6   4  11       19.37       32.32     20.97 o
   7   4  11       24.33       11.36     20.97 o
 -11   5  11        8.07       17.47     29.70 o
 -10   5  11      117.27       81.25     34.07 o
  -9   5  11        4.98       13.98     26.21 o
  -8   5  11       15.94       -5.24     20.09 o
  -7   5  11        6.34       24.46     21.84 o
  -6   5  11        8.25       40.63     48.48 o
  -5   5  11      152.78      179.39     24.80 o
  -4   5  11       18.14        6.66     29.27 o
  -3   5  11       45.62       58.16     23.27 o
  -2   5  11      294.37      266.63     24.99 o
  -1   5  11       99.39       69.24     21.59 o
   0   5  11       45.78       28.43    158.56 o
   1   5  11      113.70      126.44     27.96 o
   2   5  11       67.05       23.59     34.07 o
   3   5  11       19.26       38.44     33.20 o
   4   5  11       30.35        9.61     23.59 o
   5   5  11        6.04      -15.72     22.71 o
   6   5  11       24.57       27.95     20.97 o
  -9   6  11        3.92       41.93     34.07 o
  -8   6  11        0.34       13.98     26.21 o
  -7   6  11       58.66       91.73     27.08 o
  -6   6  11       22.61       32.32     26.21 o
  -5   6  11      109.41      123.19     25.34 o
  -4   6  11       26.43       12.23     25.33 o
  -3   6  11        2.33       44.55     25.33 o
  -2   6  11       47.73       12.23     22.71 o
  -1   6  11      165.45      138.93     36.70 o
   0   6  11      187.55      187.87     39.32 o
   1   6  11       75.76       57.66     36.69 o
   2   6  11       88.90      110.96     41.06 o
   3   6  11       36.99       14.85     24.46 o
   4   6  11        0.17       34.07     41.93 o
  -6   7  11       43.44       36.69     21.84 o
  -5   7  11      339.62      333.86     34.96 o
  -4   7  11       45.23       63.77     26.21 o
  -3   7  11       26.70       47.17     39.31 o
  -2   7  11       54.10       98.72     41.93 o
  -1   7  11      110.50       54.17     27.96 o
   0   7  11       19.31        9.61     30.58 o
   1   7  11       28.08       20.09     25.33 o
 -12   0  12       14.97       27.95     39.31 o
 -10   0  12        7.26      -12.23     15.72 o
  -8   0  12      135.47      152.03     35.82 o
  -6   0  12      272.67      268.31     28.84 o
  -4   0  12     4106.88     4242.02    137.32 o
  -2   0  12       47.16       65.52     20.97 o
   0   0  12      882.20      867.98     41.12 o
   2   0  12       18.75        8.74     21.84 o
   4   0  12       45.94       27.08     20.97 o
   6   0  12       13.99        9.61     20.09 o
 -13   1  12        4.78      -17.10     75.56 o
 -12   1  12       21.53       22.37     21.00 o
 -11   1  12        0.34       16.40     15.24 o
 -10   1  12       36.68       22.79     16.06 o
  -9   1  12       46.55       34.56     11.35 o
  -8   1  12       15.63       30.51     12.76 o
  -7   1  12      345.00      376.89     26.66 o
  -6   1  12        1.98      -19.74     19.74 o
  -5   1  12      586.24      682.33     30.62 o
  -4   1  12       46.37       82.55     37.13 o
  -3   1  12       84.26       28.29     18.84 o
  -2   1  12       19.27        8.20     16.03 o
  -1   1  12       91.15       54.94     19.22 o
   0   1  12      171.50      147.86     17.13 o
   1   1  12        2.66       -2.18     16.06 o
   2   1  12      139.87      155.54     27.09 o
   3   1  12        6.75       14.59     14.41 o
   4   1  12       21.66       36.07     12.12 o
   5   1  12        0.57       -6.79     12.43 o
   6   1  12        0.19       11.95     10.28 o
   7   1  12       41.94       41.93     18.35 o
   8   1  12        0.06       10.48     18.34 o
 -13   2  12       20.41       20.14     23.38 o
 -12   2  12       19.69       44.67     20.34 o
 -11   2  12       16.77       14.51     40.18 o
 -10   2  12       25.60       23.05     15.77 o
  -9   2  12      111.66      121.81     17.19 o
  -8   2  12        3.57       -4.75     16.16 o
  -7   2  12        1.75        5.02     16.14 o
  -6   2  12       20.40        4.03     23.59 o
  -5   2  12      224.09      199.74     25.78 o
  -4   2  12     1655.01     1655.20     51.51 o
  -3   2  12      101.06       85.83     11.15 o
  -2   2  12       51.03       37.28     11.72 o
  -1   2  12      143.49      160.11     14.03 o
   0   2  12       91.13      101.96     17.91 o
   1   2  12        1.05        4.84      7.36 o
   2   2  12       69.36       69.68     18.78 o
   3   2  12       78.77       56.99      9.20 o
   4   2  12       17.65       22.17     11.24 o
   5   2  12        0.03        5.36     12.23 o
   6   2  12        0.11        8.74     17.47 o
   7   2  12        0.09       34.94     20.97 o
 -12   3  12       34.10       56.78     26.21 o
 -11   3  12       30.41       20.09     25.33 o
 -10   3  12      110.93       76.93     25.31 o
  -9   3  12        6.75       -4.27     16.64 o
  -8   3  12       25.06       31.15     16.91 o
  -7   3  12        7.05       12.49     20.63 o
  -6   3  12       67.17      134.52     33.20 o
  -5   3  12       79.26      121.43     17.94 o
  -4   3  12        5.94       26.34     21.84 o
  -3   3  12       35.60       33.96     15.73 o
  -2   3  12        5.05       10.36     10.83 o
  -1   3  12        1.12       14.85     13.08 o
   0   3  12      704.33      741.89     20.48 o
   1   3  12      432.08      448.78     16.64 o
   2   3  12      434.67      383.99     37.15 o
   3   3  12       39.61       54.64     10.02 o
   4   3  12       11.22       -4.37     14.85 o
   5   3  12        2.34        4.37     16.60 o
   6   3  12       24.67        8.74     17.47 o
   7   3  12      122.82      164.26     31.45 o
 -11   4  12        0.88       12.23     31.45 o
 -10   4  12       28.20       -6.99     30.58 o
  -9   4  12      428.74      441.43     34.09 o
  -8   4  12       40.38       48.05     19.22 o
  -7   4  12       14.07      -14.89     94.35 o
  -6   4  12        4.30       10.08     91.72 o
  -5   4  12       91.07       20.27     91.30 o
  -4   4  12       17.72       32.06     16.64 o
  -3   4  12      325.47      323.32     25.17 o
  -2   4  12       15.20        4.22     30.14 o
  -1   4  12       43.81       86.04    134.97 o
   0   4  12      140.44      114.78     49.80 o
   1   4  12        9.01       17.22    108.32 o
   2   4  12       27.87       37.56     13.98 o
   3   4  12        0.27      -28.83     28.83 o
   4   4  12       45.03       27.08     32.32 o
   5   4  12        9.55       10.48     28.83 o
   6   4  12        6.70        3.49     29.70 o
 -10   5  12       36.95       10.48     23.59 o
  -9   5  12       14.03       21.84     22.71 o
  -8   5  12        3.29      -13.10     25.33 o
  -7   5  12       16.19       44.55     27.95 o
  -6   5  12       15.11        2.62     21.84 o
  -5   5  12      204.13      177.39     27.96 o
  -4   5  12       51.80       41.06     20.97 o
  -3   5  12       26.97       23.59     26.21 o
  -2   5  12       49.16       34.07     24.46 o
  -1   5  12       11.10       15.72     15.72 o
   0   5  12      237.32      214.10     33.21 o
   1   5  12      858.60      953.43     66.48 o
   2   5  12      105.07       61.16     37.57 o
   3   5  12       28.29       99.59     34.94 o
   4   5  12        6.04       -2.62     37.56 o
  -8   6  12       36.94       51.54     26.21 o
  -7   6  12        0.19       17.47     33.20 o
  -6   6  12        6.67       17.47     29.70 o
  -5   6  12        2.12       31.45     27.95 o
  -4   6  12       11.28       -2.62     22.71 o
  -3   6  12      275.32      305.87     47.19 o
  -2   6  12        0.21      -14.85     38.44 o
  -1   6  12       61.00       21.84     28.83 o
   0   6  12       15.95       35.82     30.58 o
   1   6  12      155.45      176.50     34.08 o
   2   6  12        1.78      -14.85     38.44 o
 -11   0  13      204.67      168.65     39.32 o
  -9   0  13       83.13      136.29     31.45 o
  -7   0  13        2.82       59.40     31.45 o
  -5   0  13      892.12      891.53     51.62 o
  -3   0  13       10.61       -4.37     27.95 o
  -1   0  13      136.40       90.87     22.72 o
   1   0  13      112.14      117.95     26.21 o
   3   0  13       44.61       74.26     24.46 o
   5   0  13       12.20       29.70     23.59 o
 -12   1  13        2.85       -4.67     27.70 o
 -11   1  13       17.34        8.11     20.68 o
 -10   1  13       15.25        3.00     18.58 o
  -9   1  13       12.49       12.94     16.36 o
  -8   1  13        1.95       16.42     17.41 o
  -7   1  13       89.71       67.25     24.07 o
  -6   1  13       33.45       74.42     44.55 o
  -5   1  13       79.17       96.15     21.25 o
  -4   1  13       48.37       50.05     19.45 o
  -3   1  13       88.59       66.71     15.92 o
  -2   1  13      418.93      398.15     48.08 o
  -1   1  13        6.70       -2.79     13.73 o
   0   1  13      249.29      197.84     21.41 o
   1   1  13       10.51        2.52     13.40 o
   2   1  13      151.27      158.06     17.94 o
   3   1  13       13.11       28.65     16.91 o
   4   1  13       22.35        7.21     36.25 o
   5   1  13        1.95       17.64     14.51 o
   6   1  13        2.45      -16.39     18.78 o
 -12   2  13        9.13       16.72     27.25 o
 -11   2  13       93.81       85.61     35.38 o
 -10   2  13       29.49       17.64     17.26 o
  -9   2  13       39.46       14.48     21.38 o
  -8   2  13      156.90      118.60     37.57 o
  -7   2  13       23.32       35.26     13.43 o
  -6   2  13      109.48      119.78     19.94 o
  -5   2  13      411.76      431.21     30.12 o
  -4   2  13       25.36       12.08      9.29 o
  -3   2  13        9.78       15.72      9.12 o
  -2   2  13      503.32      421.46     20.55 o
  -1   2  13      239.17      244.09     28.84 o
   0   2  13       56.72       41.04     13.36 o
   1   2  13       16.28       51.64     19.03 o
   2   2  13       58.60       35.87     14.79 o
   3   2  13        7.59       -5.62     17.03 o
   4   2  13       29.36       54.54     22.71 o
   5   2  13       25.59       19.25     16.15 o
   6   2  13        0.04      -13.10     30.57 o
 -11   3  13       36.38       44.55     28.42 o
 -10   3  13        0.32      -27.95     27.95 o
  -9   3  13       52.47       60.15     22.95 o
  -8   3  13        3.83       23.30     21.92 o
  -7   3  13       38.41       47.42     19.74 o
  -6   3  13       57.14       84.88     38.88 o
  -5   3  13      158.25      175.64     21.83 o
  -4   3  13      166.47      171.45     26.65 o
  -3   3  13      105.16      121.72     19.06 o
  -2   3  13       49.83       31.32     17.84 o
  -1   3  13       27.85        5.69     15.53 o
   0   3  13       39.47       47.08     17.16 o
   1   3  13       26.11       15.90     28.39 o
   2   3  13       13.29        4.34     30.58 o
   3   3  13        0.54       11.85     20.09 o
   4   3  13       13.91        5.35     12.12 o
   5   3  13       30.28       18.35     29.70 o
 -10   4  13       34.55       13.98     27.08 o
  -9   4  13       96.75       26.21     23.59 o
  -8   4  13        0.88        9.61     27.95 o
  -7   4  13       38.63       27.08     27.08 o
  -6   4  13       56.93       53.35     18.68 o
  -5   4  13       51.63       39.75     17.91 o
  -4   4  13       11.65       19.14     32.32 o
  -3   4  13       25.13       37.25     23.73 o
  -2   4  13      181.95      149.99     24.51 o
  -1   4  13      260.86      289.27     34.08 o
   0   4  13        1.70      -14.85     21.84 o
   1   4  13        7.21       48.92     32.32 o
   2   4  13      205.34      184.38     39.32 o
   3   4  13       55.87       41.06     30.58 o
   4   4  13       40.21       -6.99     24.46 o
  -8   5  13        7.18        7.86     21.84 o
  -7   5  13       57.78       69.02     30.58 o
  -6   5  13      178.63      182.62     25.34 o
  -5   5  13       57.47       52.42     24.46 o
  -4   5  13        0.34       64.64     23.59 o
  -3   5  13       11.92      -10.48     27.08 o
  -2   5  13       57.18       71.64     40.19 o
  -1   5  13       15.98       56.78     36.69 o
   0   5  13        3.54       12.23     35.82 o
   1   5  13        0.87       38.44     38.44 o
   2   5  13        4.57       -3.49     27.95 o
   3   5  13       73.11       69.89     40.19 o
  -5   6  13        0.64       10.48     41.93 o
  -4   6  13        0.68       33.20     31.45 o
  -3   6  13        7.38       48.05     41.06 o
  -2   6  13        0.31      -16.60     41.93 o
  -1   6  13      198.80      287.48     50.68 o
 -10   0  14        9.82       23.59     25.33 o
  -8   0  14       60.87       20.09     34.95 o
  -6   0  14      286.48      288.41     37.58 o
  -4   0  14       56.41        0.87     31.45 o
  -2   0  14      164.71      187.87     32.33 o
   0   0  14       46.62        6.99     19.22 o
   2   0  14       32.60       39.31     19.22 o
   4   0  14      141.83      147.66     28.83 o
 -11   1  14       14.59       17.22     33.63 o
 -10   1  14       30.32       75.74     31.45 o
  -9   1  14        0.27        8.30     17.91 o
  -8   1  14       49.19       53.21     36.26 o
  -7   1  14       27.13       16.48     16.40 o
  -6   1  14        1.19      -11.75     18.39 o
  -5   1  14        4.97        3.68     15.53 o
  -4   1  14        2.79       -5.87     14.43 o
  -3   1  14       17.20        3.59     15.67 o
  -2   1  14        2.86        6.79     22.28 o
  -1   1  14       12.60        0.26     13.55 o
   0   1  14       17.59       46.88     25.33 o
   1   1  14       30.97        2.11     19.12 o
   2   1  14        0.25      -12.38     12.38 o
   3   1  14       86.29       91.49     27.52 o
   4   1  14       52.62       70.85     20.36 o
   5   1  14        5.56       -1.03     16.31 o
 -11   2  14        0.18       21.73     30.57 o
 -10   2  14       40.72       76.24     25.19 o
  -9   2  14       79.84       89.91     19.74 o
  -8   2  14       26.06       22.30     41.06 o
  -7   2  14      128.33       98.44     27.09 o
  -6   2  14      146.06      134.78     25.63 o
  -5   2  14       30.83      -12.06     20.01 o
  -4   2  14        1.89        0.87     14.21 o
  -3   2  14       68.42       74.21     19.03 o
  -2   2  14       20.25       -1.51     28.83 o
  -1   2  14        1.44       28.48     34.51 o
   0   2  14        0.80       -2.43     16.37 o
   1   2  14       84.68       63.38     20.14 o
   2   2  14        3.38       -2.73     19.31 o
   3   2  14       34.19       48.28     16.03 o
   4   2  14      137.26      143.58     19.40 o
 -10   3  14       28.48       37.34     40.19 o
  -9   3  14        4.47        8.44     21.49 o
  -8   3  14      139.42      182.69     25.05 o
  -7   3  14       55.60       39.51     24.07 o
  -6   3  14      122.99      117.90     46.74 o
  -5   3  14       78.18      102.60     22.87 o
  -4   3  14       58.17       39.00     18.23 o
  -3   3  14        6.16      -16.40     16.40 o
  -2   3  14        0.94       -3.70     20.07 o
  -1   3  14        3.09      -12.52     24.46 o
   0   3  14       48.96       43.81     16.93 o
   1   3  14      145.19      145.22     22.67 o
   2   3  14        0.06       -1.85     16.16 o
   3   3  14      105.71      128.11     18.10 o
   4   3  14       64.49       50.67     30.58 o
  -9   4  14       10.64       -0.87     31.45 o
  -8   4  14       13.43        1.75     23.59 o
  -7   4  14      126.04      181.73     36.70 o
  -6   4  14        1.05       -2.50     20.45 o
  -5   4  14       85.84       64.85     41.94 o
  -4   4  14       28.55       27.08     18.90 o
  -3   4  14       12.70       -7.56     22.21 o
  -2   4  14        1.67       -2.15     22.63 o
  -1   4  14       15.06       35.98     19.04 o
   0   4  14       17.46       48.92     34.07 o
   1   4  14      103.64       93.48     35.82 o
   2   4  14       88.84       73.39     24.46 o
  -6   5  14      150.88      131.94     28.83 o
  -5   5  14       24.53       14.85     33.20 o
  -4   5  14       51.52       89.11     30.58 o
  -3   5  14       20.82       40.18     33.20 o
  -2   5  14       19.60       -6.12     27.95 o
  -1   5  14        4.51       -1.75     27.08 o
   0   5  14       18.53       62.90     28.83 o
  -9   0  15       78.70      175.61     39.31 o
  -7   0  15       21.14        1.75     25.33 o
  -5   0  15        0.55       -4.37     23.59 o
  -3   0  15        3.18      -21.84     21.84 o
  -1   0  15       25.68      -11.36     29.70 o
   1   0  15      182.73      179.13     34.08 o
   3   0  15        1.37       27.95     28.83 o
 -10   1  15        5.33       13.90     43.24 o
  -9   1  15        0.04      -22.31     24.40 o
  -8   1  15      204.52      192.08     27.08 o
  -7   1  15       15.47       34.96     20.07 o
  -6   1  15       94.01       98.28     20.39 o
  -5   1  15       22.94       57.30     19.18 o
  -4   1  15       85.31       54.99     19.31 o
  -3   1  15       20.33       20.24     16.03 o
  -2   1  15       11.29       20.21     20.53 o
  -1   1  15        6.26       -3.57     24.90 o
   0   1  15       44.33       61.92     24.11 o
   1   1  15       14.56        2.93     19.27 o
   2   1  15      185.94      265.97     86.07 o
   3   1  15        3.75       -4.64     17.88 o
  -9   2  15       48.57       60.42     22.87 o
  -8   2  15       32.64       60.06     22.01 o
  -7   2  15       18.18       45.25     26.25 o
  -6   2  15       25.25       33.15     25.30 o
  -5   2  15        6.30       -5.69     16.64 o
  -4   2  15        5.94        9.07     18.23 o
  -3   2  15       45.07       26.85     17.53 o
  -2   2  15        4.47        9.05     18.41 o
  -1   2  15        7.51        2.18     23.25 o
   0   2  15       10.49        8.98     27.52 o
   1   2  15       29.32        2.15     31.01 o
   2   2  15       23.52        6.55     20.57 o
   3   2  15       14.59       59.08     23.11 o
  -8   3  15       79.59      103.16     30.25 o
  -7   3  15        5.61       15.72     27.18 o
  -6   3  15        0.17       32.58     19.50 o
  -5   3  15       62.27       58.61     23.49 o
  -4   3  15        6.32       29.63     34.51 o
  -3   3  15        8.19       55.27     21.97 o
  -2   3  15       41.48       54.75     20.64 o
  -1   3  15       20.44       38.87     28.39 o
   0   3  15       19.34       36.55     43.24 o
   1   3  15       23.19       28.47     23.55 o
  -6   4  15       23.23       15.70     20.36 o
  -5   4  15       19.25       26.00     25.98 o
  -4   4  15        8.01       -1.04     22.76 o
  -3   4  15       34.17       12.82     21.51 o
  -2   4  15       14.11       32.32     34.51 o
  -1   4  15        9.80       17.26     18.21 o
  -8   0  16       44.34       66.39     45.43 o
  -6   0  16      121.02       97.86     38.44 o
  -4   0  16       59.81      129.30     41.06 o
  -2   0  16      229.67      204.48     42.82 o
   0   0  16        1.53       17.47     36.69 o
  -8   1  16       38.42       48.17     26.16 o
  -7   1  16       44.00        5.33     29.22 o
  -6   1  16       10.98       -6.30     26.86 o
  -5   1  16        5.02      -28.48     28.48 o
  -4   1  16        0.20       11.84     21.83 o
  -3   1  16        7.99        9.65     21.00 o
  -2   1  16        0.36      -16.06     19.90 o
  -1   1  16       15.23       26.53     25.58 o
   0   1  16        1.23       17.78     22.75 o
   1   1  16       35.00       44.20     27.96 o
  -7   2  16       46.55       40.66     33.63 o
  -6   2  16       79.02       81.43     23.38 o
  -5   2  16        1.53       28.94     24.13 o
  -4   2  16        4.71       21.42     22.09 o
  -3   2  16       27.72      100.17     34.94 o
  -2   2  16       55.30       81.05     24.56 o
  -1   2  16       21.27       20.81     26.25 o
   0   2  16        4.64       48.92     39.31 o
  -5   3  16        1.89      -18.50     20.27 o
  -4   3  16        3.32       27.18     25.34 o
  -3   3  16       28.32       19.73     22.01 o
 
